# Supplementary material for: Lithium rescues cultured rat metatarsals from dexamethasone-induced growth failure
Source: Pediatr Res. 2024 Apr 29;96(4):952–63. doi: 10.1038/s41390-024-03192-6 (PMC11502490; doi:10.1038/s41390-024-03192-6)
Supplement: Supplementary file 2 — Supplementary Table 2 [file 41390_2024_3192_MOESM2_ESM.xlsx]

## Sheet: Sheet1
	Dex vs. Control			Dex+LiCl_vs_Dex			LiCl_vs_Control			Dex+LiCl_vs_Control
Gene Name	LFC	Fold Difference	P-value	LFC	Fold Difference	P-value	LFC	Fold Difference	P-value	LFC	Fold Difference	P-value
Aard	-0.997	0.501	< 0.001	-0.89	0.539	0.014	-1.19	0.438	< 0.001	-1.888	0.27	< 0.001
Abcb1b	1.303	2.468	< 0.001	0.872	1.83	0.001	1.905	3.745	< 0.001	2.175	4.516	< 0.001
Acsl6	-0.16	0.895	0.749	1.212	2.317	< 0.001	1.438	2.709	< 0.001	1.052	2.073	< 0.001
Acta1	0.941	1.92	0.087	3.537	11.609	< 0.001	3.187	9.107	< 0.001	4.478	22.291	< 0.001
Actc1	0.424	1.341	0.565	3.249	9.506	< 0.001	2.513	5.71	< 0.001	3.672	12.751	< 0.001
Adamts6	-0.401	0.758	0.034	-0.868	0.548	< 0.001	-1.111	0.463	< 0.001	-1.268	0.415	< 0.001
Adamtsl2	-0.982	0.506	< 0.001	-0.708	0.612	0.019	-1.549	0.342	< 0.001	-1.69	0.31	< 0.001
Adipoq	-2.986	0.126	< 0.001	-4.32	0.05	0.016	-7.868	0.004	< 0.001	-7.305	0.006	< 0.001
Aen	0.277	1.211	0.175	0.936	1.914	< 0.001	1.032	2.045	< 0.001	1.213	2.318	< 0.001
Ahr	-0.286	0.82	0.429	1.139	2.202	< 0.001	1.375	2.593	< 0.001	0.853	1.806	< 0.001
Ahrr	0.313	1.242	0.144	1.217	2.325	< 0.001	1.601	3.034	< 0.001	1.53	2.888	< 0.001
Aif1	-0.578	0.67	0.195	-0.645	0.639	0.207	-1.157	0.448	0.001	-1.224	0.428	< 0.001
Aox1	0.897	1.862	< 0.001	0.761	1.695	< 0.001	1.252	2.381	< 0.001	1.658	3.155	< 0.001
Aplnr	-1.383	0.383	0.031	-5.039	0.03	< 0.001	-3.105	0.116	< 0.001	-6.422	0.012	< 0.001
Avpr1a	0.347	1.272	0.509	0.978	1.97	0.007	1.532	2.891	< 0.001	1.326	2.506	< 0.001
Calml3	-0.864	0.549	0.112	2.119	4.345	< 0.001	1.415	2.666	< 0.001	1.255	2.387	0.001
Car12	1.348	2.545	< 0.001	1.078	2.111	< 0.001	1.554	2.936	< 0.001	2.426	5.372	< 0.001
Car2	-2.479	0.179	< 0.001	0.284	1.217	0.774	-1.054	0.482	0.014	-2.195	0.218	< 0.001
Car3	-2.387	0.191	< 0.001	0.411	1.329	0.612	-1.932	0.262	< 0.001	-1.977	0.254	< 0.001
Car8	1.428	2.69	< 0.001	1.068	2.097	< 0.001	1.229	2.344	< 0.001	2.496	5.641	< 0.001
Cbln1	-2.697	0.154	< 0.001	-0.969	0.511	0.133	-1.568	0.337	< 0.001	-3.666	0.079	< 0.001
Ccdc40	0.383	1.304	0.534	0.268	1.204	0.716	1.057	2.081	0.008	0.651	1.57	0.132
Cd44	0.698	1.623	< 0.001	1.504	2.836	< 0.001	1.039	2.055	< 0.001	2.203	4.603	< 0.001
Cd5	1.967	3.909	0.002	1.303	2.468	0.036	3.139	8.809	< 0.001	3.27	9.647	< 0.001
Cd55	0.369	1.292	0.186	-0.858	0.552	< 0.001	-1.134	0.456	< 0.001	-0.489	0.713	0.038
Cd80	0.014	1.01	0.989	2.233	4.701	< 0.001	1.977	3.936	< 0.001	2.247	4.747	< 0.001
Celf3	0.535	1.449	0.15	0.377	1.299	0.377	1.059	2.084	< 0.001	0.912	1.882	0.001
Cfap43	0.917	1.888	0.017	0.457	1.373	0.326	1.301	2.464	< 0.001	1.373	2.591	< 0.001
Cfb	-0.228	0.854	0.689	-0.825	0.565	0.058	-1.064	0.478	0.003	-1.053	0.482	0.003
Cfd	-0.321	0.801	0.473	-0.748	0.595	0.058	-1.296	0.407	< 0.001	-1.069	0.477	< 0.001
Chad	-0.587	0.666	< 0.001	-0.886	0.541	< 0.001	-1.298	0.407	< 0.001	-1.473	0.36	< 0.001
Chn2	-0.552	0.682	0.093	-0.427	0.744	0.31	-1.128	0.458	< 0.001	-0.979	0.507	< 0.001
Cilp	-0.704	0.614	0.009	-0.242	0.846	0.566	-1.03	0.49	< 0.001	-0.946	0.519	< 0.001
Clstn2	-0.356	0.781	0.144	0.713	1.639	< 0.001	1.167	2.245	< 0.001	0.357	1.281	0.085
Cmtm5	0.35	1.275	0.12	-1.337	0.396	< 0.001	-1.005	0.498	< 0.001	-0.987	0.504	< 0.001
Cntfr	2.158	4.463	< 0.001	0.692	1.615	0.043	1.565	2.958	< 0.001	2.85	7.211	< 0.001
Cntnap4	-1.76	0.295	0.001	-1.221	0.429	0.134	-1.503	0.353	0.004	-2.982	0.127	< 0.001
Col10a1	0.109	1.078	0.719	-0.154	0.899	0.608	-1.025	0.491	< 0.001	-0.045	0.969	0.869
Col15a1	-0.577	0.67	0.09	1.203	2.302	< 0.001	1.094	2.134	< 0.001	0.626	1.543	0.015
Col20a1	0.191	1.141	0.837	1.084	2.12	0.073	1.204	2.304	0.033	1.275	2.42	0.012
Col26a1	-0.375	0.771	0.004	-1.344	0.394	< 0.001	-1.236	0.424	< 0.001	-1.718	0.304	< 0.001
Col6a5	-1.711	0.305	< 0.001	-2.089	0.235	0.002	-1.384	0.383	0.001	-3.8	0.072	< 0.001
Col7a1	2.727	6.621	< 0.001	1.731	3.319	< 0.001	2.448	5.457	< 0.001	4.458	21.971	< 0.001
Cpz	0.322	1.25	0.337	-1.333	0.397	< 0.001	-1.289	0.409	< 0.001	-1.012	0.496	< 0.001
Ctcfl	2.633	6.204	< 0.001	0.29	1.223	0.487	1.77	3.411	< 0.001	2.923	7.586	< 0.001
Cxcl13	-0.527	0.694	0.29	1.203	2.303	0.002	2.22	4.659	< 0.001	0.676	1.598	0.041
Cyth4	-0.931	0.524	0.036	-0.685	0.622	0.266	-1.028	0.491	0.01	-1.617	0.326	< 0.001
Cytl1	1.749	3.362	< 0.001	-0.279	0.824	0.733	-1.823	0.283	< 0.001	1.47	2.77	0.001
Dnajc22	-0.449	0.733	0.269	1.204	2.304	< 0.001	1.015	2.02	< 0.001	0.755	1.688	0.004
Dnhd1-ps1	0.498	1.412	0.012	0.724	1.652	< 0.001	1.024	2.033	< 0.001	1.222	2.333	< 0.001
Dpt	0.195	1.145	0.702	1.66	3.159	< 0.001	1.085	2.122	< 0.001	1.855	3.617	< 0.001
Eda2r	1.092	2.132	0.009	1.268	2.409	0.001	2.259	4.788	< 0.001	2.36	5.134	< 0.001
Egfl6	-1.796	0.288	< 0.001	-0.528	0.693	0.053	-1.399	0.379	< 0.001	-2.324	0.2	< 0.001
Egln3	2.218	4.652	< 0.001	0.711	1.637	0.183	1.405	2.648	0.001	2.929	7.618	< 0.001
Elovl7	0.798	1.738	0.177	0.789	1.728	0.157	1.216	2.322	0.009	1.587	3.004	< 0.001
Emid1	-0.559	0.679	0.026	-1.076	0.475	< 0.001	-1.243	0.422	< 0.001	-1.634	0.322	< 0.001
Eno3	-0.365	0.776	0.103	-0.607	0.657	0.003	-1.119	0.46	< 0.001	-0.972	0.51	< 0.001
Entpd3	-1.297	0.407	< 0.001	2.673	6.378	< 0.001	1.417	2.67	< 0.001	1.376	2.596	< 0.001
F5	0.407	1.326	0.442	0.626	1.543	0.177	1.57	2.97	< 0.001	1.033	2.046	0.003
Fabp4	0.746	1.677	0.03	-0.298	0.813	0.551	-2.221	0.214	< 0.001	0.448	1.364	0.203
Fam163a	1.205	2.306	< 0.001	1.315	2.489	< 0.001	1.65	3.138	< 0.001	2.521	5.739	< 0.001
Fbln5	-0.107	0.928	0.635	-0.817	0.567	< 0.001	-1.05	0.483	< 0.001	-0.924	0.527	< 0.001
Fgf12	-1.009	0.497	0.009	-1.091	0.469	0.031	-1.072	0.476	0.002	-2.101	0.233	< 0.001
Fras1	0.09	1.065	0.823	0.273	1.208	0.409	1.089	2.127	< 0.001	0.363	1.286	0.13
Frzb	-0.306	0.809	0.215	-1.72	0.304	< 0.001	-2.034	0.244	< 0.001	-2.026	0.246	< 0.001
Fst	0.733	1.662	< 0.001	-1.131	0.457	< 0.001	-1.082	0.472	< 0.001	-0.398	0.759	0.076
Gas2	-0.203	0.869	0.34	-1.2	0.435	< 0.001	-1.31	0.403	< 0.001	-1.403	0.378	< 0.001
Gdf10	0.202	1.151	0.461	-1.066	0.478	< 0.001	-1.134	0.456	< 0.001	-0.864	0.55	< 0.001
Gp1ba	0.854	1.808	0.086	0.636	1.554	0.249	1.293	2.45	0.002	1.49	2.808	< 0.001
Gpd1	-2.28	0.206	< 0.001	-1.341	0.395	0.059	-3.978	0.063	< 0.001	-3.621	0.081	< 0.001
Gria3	0.685	1.608	< 0.001	0.459	1.375	0.012	1.099	2.141	< 0.001	1.144	2.21	< 0.001
Grik3	-0.865	0.549	0.019	-1.587	0.333	< 0.001	-1.401	0.379	< 0.001	-2.452	0.183	< 0.001
Hif3a	3.163	8.957	< 0.001	-0.32	0.801	0.139	1.091	2.131	< 0.001	2.843	7.174	< 0.001
Hs3st6	0.7	1.624	0.216	1.021	2.03	0.023	1.828	3.551	< 0.001	1.721	3.297	< 0.001
Hs6st2	-0.811	0.57	< 0.001	-0.812	0.57	< 0.001	-1.301	0.406	< 0.001	-1.622	0.325	< 0.001
Itga7	-0.238	0.848	0.631	-0.49	0.712	0.297	-1.033	0.489	0.001	-0.728	0.604	0.026
Itga8	1.465	2.761	< 0.001	0.681	1.603	< 0.001	1.649	3.136	< 0.001	2.146	4.427	< 0.001
Jakmip2	-0.377	0.77	0.394	1.096	2.138	< 0.001	1.056	2.079	< 0.001	0.719	1.646	0.01
Kcnb1	0.186	1.138	0.722	-0.896	0.537	0.014	-1.035	0.488	0.002	-0.71	0.612	0.035
Kcnc3	0.37	1.293	0.583	1.471	2.773	0.001	1.307	2.475	0.002	1.842	3.584	< 0.001
Kcnj6	-0.946	0.519	0.125	2.765	6.799	< 0.001	2.545	5.834	< 0.001	1.82	3.53	< 0.001
Kif19	1.426	2.687	< 0.001	-0.804	0.573	0.063	-1.055	0.481	0.02	0.622	1.539	0.137
Kirrel3	-0.923	0.527	0.001	-0.763	0.589	0.034	-1.417	0.374	< 0.001	-1.686	0.311	< 0.001
Klf14	-0.586	0.666	0.063	-1.012	0.496	0.001	-1.038	0.487	< 0.001	-1.598	0.33	< 0.001
LOC100909954	5.595	48.352	< 0.001	1.283	2.434	< 0.001	3.645	12.514	< 0.001	6.879	117.679	< 0.001
LOC100910885	0.498	1.413	0.354	1.21	2.313	0.001	1.006	2.009	0.007	1.708	3.268	< 0.001
LOC102548393	0.993	1.99	0.055	0.063	1.044	0.956	1.152	2.222	0.015	1.055	2.078	0.02
LOC102548505	0.88	1.841	0.003	-1.533	0.346	< 0.001	-1.323	0.4	< 0.001	-0.653	0.636	0.047
LOC102552029	-0.001	1	0.998	1.16	2.234	< 0.001	1.157	2.23	< 0.001	1.159	2.233	< 0.001
LOC102552122	0.815	1.759	0.226	0.883	1.844	0.151	1.755	3.375	< 0.001	1.698	3.245	< 0.001
LOC102552895	0.319	1.247	0.045	-1.241	0.423	< 0.001	-1.335	0.396	< 0.001	-0.922	0.528	< 0.001
LOC102553857	0.135	1.098	0.855	0.195	1.145	0.814	1.05	2.07	0.007	0.33	1.257	0.51
LOC102554622	0.072	1.052	0.823	1.464	2.759	< 0.001	1.396	2.631	< 0.001	1.537	2.901	< 0.001
LOC102555814	-0.372	0.773	0.492	1.437	2.708	< 0.001	1.535	2.897	< 0.001	1.066	2.093	< 0.001
LOC103690428	0.387	1.308	0.499	0.917	1.888	0.027	1.454	2.739	< 0.001	1.304	2.469	< 0.001
LOC103690963	1.293	2.45	0.004	0.102	1.073	0.918	1.63	3.095	< 0.001	1.395	2.63	0.001
LOC103692437	0.565	1.48	0.167	-1.786	0.29	< 0.001	-1.354	0.391	< 0.001	-1.221	0.429	< 0.001
LOC103693925	-0.246	0.843	0.731	-1.37	0.387	0.007	-1.012	0.496	0.032	-1.617	0.326	< 0.001
LOC680227	1.251	2.38	0.01	0.365	1.288	0.624	1.26	2.394	0.009	1.616	3.066	< 0.001
LOC687707	0.503	1.417	0.485	1.108	2.155	0.043	1.105	2.151	0.038	1.611	3.055	< 0.001
LOC689991	1.739	3.339	< 0.001	-1.896	0.269	< 0.001	-1.915	0.265	< 0.001	-0.156	0.897	0.687
Leprel1	0.043	1.03	0.879	1.223	2.334	< 0.001	1.078	2.112	< 0.001	1.266	2.405	< 0.001
Lgals9	-1.544	0.343	< 0.001	-1.248	0.421	0.044	-1.241	0.423	0.004	-2.793	0.144	< 0.001
Lgr6	-0.58	0.669	0.04	0.05	1.035	0.939	-1.029	0.49	< 0.001	-0.53	0.693	0.038
Lmo3	-1.228	0.427	0.006	-1.51	0.351	0.013	-1.774	0.292	< 0.001	-2.737	0.15	< 0.001
Lrrc4c-2	-0.604	0.658	0.158	-0.342	0.789	0.571	-1.108	0.464	0.001	-0.946	0.519	0.006
Lrrn1	0.145	1.106	0.528	-1.956	0.258	< 0.001	-1.604	0.329	< 0.001	-1.81	0.285	< 0.001
Lrrtm2	0.388	1.308	0.508	-1.65	0.319	< 0.001	-1.613	0.327	< 0.001	-1.262	0.417	0.003
Megf6	0.078	1.055	0.853	-0.814	0.569	0.001	-1.025	0.492	< 0.001	-0.736	0.6	0.001
Mgp	0.914	1.884	< 0.001	0.7	1.625	< 0.001	1.097	2.139	< 0.001	1.614	3.062	< 0.001
Mlph	2.686	6.435	< 0.001	0.559	1.473	0.05	1.284	2.435	< 0.001	3.245	9.481	< 0.001
Mmp11	-0.937	0.522	< 0.001	-0.901	0.536	< 0.001	-1.097	0.468	< 0.001	-1.838	0.28	< 0.001
Mmp3	-0.543	0.686	0.014	-2.255	0.21	< 0.001	-2.316	0.201	< 0.001	-2.798	0.144	< 0.001
Muc1	-0.457	0.729	0.086	1.49	2.809	< 0.001	1.379	2.6	< 0.001	1.034	2.047	< 0.001
Mybpc1	0.307	1.237	0.482	1.776	3.424	< 0.001	1.418	2.672	< 0.001	2.082	4.234	< 0.001
Myh3	1.021	2.029	0.165	3.31	9.917	< 0.001	2.85	7.208	< 0.001	4.331	20.126	< 0.001
Myl1	0.045	1.032	0.967	3.693	12.933	< 0.001	2.378	5.197	< 0.001	3.738	13.342	< 0.001
Myo16	2.786	6.899	< 0.001	1.41	2.658	< 0.001	1.25	2.378	0.002	4.197	18.338	< 0.001
Nacad	0.43	1.347	0.363	0.323	1.251	0.547	1.004	2.006	0.001	0.753	1.685	0.023
Ndst4	1.22	2.33	0.062	0.602	1.518	0.456	1.662	3.166	0.003	1.822	3.536	0.001
Nefm	-1.839	0.28	< 0.001	-0.788	0.579	0.3	-1.518	0.349	0.001	-2.626	0.162	< 0.001
Nkd2	-0.699	0.616	< 0.001	1.812	3.512	< 0.001	1.501	2.83	< 0.001	1.113	2.164	< 0.001
Notum	-0.696	0.617	0.001	1.637	3.111	< 0.001	1.736	3.332	< 0.001	0.941	1.92	< 0.001
Otof	1.868	3.65	0.026	1.795	3.47	0.014	3.439	10.848	< 0.001	3.663	12.663	< 0.001
P2ry1	-1.658	0.317	< 0.001	-0.791	0.578	0.278	-1.098	0.467	0.003	-2.449	0.183	< 0.001
P2ry4	0.324	1.251	0.312	1.139	2.202	< 0.001	1.314	2.486	< 0.001	1.462	2.756	< 0.001
Pcdh8	1.055	2.078	0.002	-1.595	0.331	< 0.001	-1.223	0.428	0.001	-0.54	0.688	0.177
Pfkp	0.041	1.029	0.932	1.509	2.846	< 0.001	1.371	2.587	< 0.001	1.55	2.928	< 0.001
Pitpnm3	-0.6	0.66	< 0.001	-1.246	0.422	< 0.001	-1.209	0.433	< 0.001	-1.846	0.278	< 0.001
Pla2g2a	-1.293	0.408	0.02	-1.077	0.474	0.153	-1.231	0.426	0.02	-2.371	0.193	< 0.001
Plekhg4	0.243	1.184	0.524	0.943	1.923	< 0.001	1.516	2.859	< 0.001	1.186	2.275	< 0.001
Plvap	-0.496	0.709	0.348	-0.42	0.747	0.497	-1.403	0.378	< 0.001	-0.916	0.53	0.02
Podxl2	-0.88	0.543	< 0.001	-0.61	0.655	0.002	-1.041	0.486	< 0.001	-1.491	0.356	< 0.001
Ppil6	0.29	1.223	0.712	0.865	1.822	0.12	1.737	3.332	< 0.001	1.156	2.228	0.007
Ppm1e	0.292	1.224	0.657	0.818	1.763	0.082	1.683	3.211	< 0.001	1.11	2.159	0.002
Prkcg	0.29	1.222	0.62	1.344	2.538	< 0.001	1.514	2.856	< 0.001	1.633	3.102	< 0.001
Pstpip1	-0.036	0.975	0.963	0.16	1.117	0.841	-1.299	0.406	0.001	0.124	1.09	0.816
Ptgds	0.153	1.112	0.818	-1.005	0.498	0.013	-1.106	0.464	0.004	-0.852	0.554	0.024
RGD1311892	-1.128	0.458	0.005	1.362	2.571	0.001	1.458	2.748	< 0.001	0.234	1.176	0.595
RGD1562101	-1.558	0.34	< 0.001	1.343	2.537	0.001	1.04	2.057	< 0.001	-0.215	0.862	0.605
RGD1562284	-0.765	0.588	0.03	1.609	3.05	< 0.001	1.325	2.506	< 0.001	0.844	1.795	0.001
RGD1565819	1.014	2.019	0.023	0.579	1.494	0.26	1.279	2.427	0.001	1.593	3.016	< 0.001
RT1-M6-2	0.384	1.305	0.499	0.773	1.708	0.078	1.103	2.148	0.002	1.157	2.23	0.001
Rac2	-0.802	0.574	0.019	-0.685	0.622	0.107	-1.34	0.395	< 0.001	-1.487	0.357	< 0.001
Reps2	-0.119	0.921	0.826	-1.359	0.39	< 0.001	-1.051	0.483	< 0.001	-1.478	0.359	< 0.001
Rerg	-0.799	0.575	0.034	1.549	2.927	< 0.001	1.281	2.43	< 0.001	0.75	1.682	0.006
Rlbp1	-0.876	0.545	0.078	-0.173	0.887	0.857	-1.405	0.378	0.001	-1.05	0.483	0.014
Rtn4r	-0.089	0.94	0.84	-0.909	0.532	0.001	-1.053	0.482	< 0.001	-0.999	0.5	< 0.001
Scube2	-0.91	0.532	< 0.001	-1.194	0.437	< 0.001	-1.24	0.423	< 0.001	-2.103	0.233	< 0.001
Sfrp2	-0.856	0.552	< 0.001	-1.082	0.472	< 0.001	-1.293	0.408	< 0.001	-1.939	0.261	< 0.001
Sfrp5	0.037	1.026	0.94	-0.965	0.512	< 0.001	-1.062	0.479	< 0.001	-0.928	0.526	< 0.001
Sh3rf3	-0.705	0.613	0.001	-0.438	0.738	0.15	-1.052	0.482	< 0.001	-1.144	0.453	< 0.001
Shc2	-0.091	0.939	0.886	0.965	1.953	0.006	1.092	2.132	< 0.001	0.875	1.833	0.004
Shisa8	-1.082	0.472	0.017	-0.071	0.952	0.953	-1.207	0.433	0.003	-1.154	0.45	0.005
Slc18a2	0.082	1.059	0.796	0.973	1.964	< 0.001	1.187	2.277	< 0.001	1.056	2.078	< 0.001
Slc35f1-2	0.534	1.448	0.303	1.631	3.097	< 0.001	1.345	2.54	< 0.001	2.165	4.484	< 0.001
Slc6a12	-0.055	0.962	0.959	3	8.001	< 0.001	3.381	10.415	< 0.001	2.945	7.7	< 0.001
Slc6a2	0.115	1.083	0.916	1.67	3.182	0.003	2.438	5.418	< 0.001	1.785	3.447	< 0.001
Slitrk2	-1.299	0.406	< 0.001	-1.115	0.462	0.005	-1.367	0.388	< 0.001	-2.415	0.188	< 0.001
Smoc1	-0.389	0.764	0.04	-1.35	0.392	< 0.001	-1.47	0.361	< 0.001	-1.739	0.299	< 0.001
Sorcs3	0.713	1.639	0.001	-1.665	0.315	< 0.001	-1.132	0.456	< 0.001	-0.952	0.517	< 0.001
Sphkap	-0.004	0.997	0.994	-3.426	0.093	< 0.001	-3.56	0.085	< 0.001	-3.429	0.093	< 0.001
Spock3	-0.778	0.583	0.001	-0.958	0.515	< 0.001	-1.051	0.482	< 0.001	-1.736	0.3	< 0.001
Srl	-1.229	0.426	< 0.001	1.157	2.23	< 0.001	1.055	2.078	< 0.001	-0.072	0.951	0.844
Stra6	-0.321	0.8	0.478	1.031	2.044	0.001	1.28	2.428	< 0.001	0.71	1.636	0.011
Sult5a1	-0.232	0.851	0.571	-0.551	0.683	0.127	-1.035	0.488	< 0.001	-0.783	0.581	0.004
Syne1-2	1.354	2.557	0.032	0.857	1.811	0.254	2.059	4.167	< 0.001	2.211	4.63	< 0.001
Syt8	0.951	1.933	0.005	0.991	1.987	0.001	1.284	2.436	< 0.001	1.942	3.842	< 0.001
Tex15	1.54	2.909	< 0.001	0.212	1.158	0.787	1.132	2.192	0.013	1.752	3.369	< 0.001
Tf	2.985	7.915	< 0.001	-1.976	0.254	0.016	-2.685	0.156	0.002	1.008	2.012	0.246
Tgfa	2.945	7.699	< 0.001	-0.045	0.969	0.93	1.033	2.046	< 0.001	2.9	7.463	< 0.001
Tmem86a	-0.943	0.52	0.009	-0.13	0.914	0.874	-1.167	0.445	< 0.001	-1.073	0.475	0.001
Tmprss2	-0.018	0.987	0.981	0.24	1.181	0.735	1.151	2.221	< 0.001	0.222	1.166	0.648
Tnni1	3.637	12.442	< 0.001	1.517	2.862	< 0.001	1.338	2.528	< 0.001	5.154	35.605	< 0.001
Tppp	-0.848	0.556	0.314	3.689	12.899	< 0.001	2.89	7.411	< 0.001	2.841	7.166	< 0.001
Tppp3	-1.09	0.47	0.033	4.167	17.969	< 0.001	3.208	9.241	< 0.001	3.077	8.439	< 0.001
Trib3	-0.11	0.926	0.903	-1.218	0.43	0.023	-1.277	0.413	0.013	-1.329	0.398	0.005
Tspan2	-0.212	0.864	0.272	1.051	2.072	< 0.001	1.439	2.711	< 0.001	0.84	1.79	< 0.001
Ubxn11	-0.058	0.96	0.929	1.057	2.08	0.001	1.108	2.156	< 0.001	0.999	1.998	< 0.001
Uts2r	1.503	2.834	< 0.001	-0.915	0.53	0.006	-1.048	0.484	0.004	0.588	1.503	0.091
Vstm2a	-1.113	0.462	< 0.001	-1.323	0.4	< 0.001	-1.799	0.287	< 0.001	-2.436	0.185	< 0.001
Vstm2b	-0.603	0.658	0.088	-1.943	0.26	< 0.001	-1.073	0.475	< 0.001	-2.546	0.171	< 0.001
Wfdc1	0.619	1.535	0.032	-0.926	0.526	0.001	-1.247	0.421	< 0.001	-0.308	0.808	0.332
Zmat3	0.069	1.049	0.791	0.949	1.93	< 0.001	1.106	2.153	< 0.001	1.017	2.024	< 0.001
