# Supplementary material for: Lithium rescues cultured rat metatarsals from dexamethasone-induced growth failure
Source: Pediatr Res. 2024 Apr 29;96(4):952–63. doi: 10.1038/s41390-024-03192-6 (PMC11502490; doi:10.1038/s41390-024-03192-6)
Supplement: Supplementary file 3 — Supplementary Table 3 [file 41390_2024_3192_MOESM3_ESM.xlsx]

## Sheet: Sheet1
	Dex vs. Control			Dex+LiCl_vs_Dex			LiCl_vs_Control			Dex+LiCl_vs_Control
Gene Name	LFC	Fold Difference	P-value	LFC	Fold Difference	P-value	LFC	Fold Difference	P-value	LFC	Fold Difference	P-value
Ablim3	-1.633	0.322	< 0.001	1.324	2.503	< 0.001	0.25	1.189	0.314	-0.309	0.807	0.174
Ackr4	1.317	2.491	< 0.001	-1.356	0.391	< 0.001	-0.303	0.811	0.53	-0.039	0.973	0.944
Acsl6	-0.16	0.895	0.749	1.212	2.317	< 0.001	1.438	2.709	< 0.001	1.052	2.073	< 0.001
Acta1	0.941	1.92	0.087	3.537	11.609	< 0.001	3.187	9.107	< 0.001	4.478	22.291	< 0.001
Acta2	-0.301	0.812	0.287	1.286	2.439	< 0.001	0.868	1.825	< 0.001	0.985	1.98	< 0.001
Actc1	0.424	1.341	0.565	3.249	9.506	< 0.001	2.513	5.71	< 0.001	3.672	12.751	< 0.001
Actn2	-0.358	0.78	0.657	2.395	5.261	< 0.001	0.793	1.732	0.105	2.038	4.106	< 0.001
Adam23	-0.009	0.994	0.979	-1.109	0.464	< 0.001	-0.973	0.509	< 0.001	-1.117	0.461	< 0.001
Adhfe1	1.893	3.714	< 0.001	-1.058	0.48	< 0.001	-0.493	0.711	0.08	0.835	1.784	< 0.001
Adipoq	-2.986	0.126	< 0.001	-4.32	0.05	0.016	-7.868	0.004	< 0.001	-7.305	0.006	< 0.001
Adora2a	-2.352	0.196	< 0.001	1.714	3.28	0.005	0.032	1.022	0.97	-0.639	0.642	0.22
Ahr	-0.286	0.82	0.429	1.139	2.202	< 0.001	1.375	2.593	< 0.001	0.853	1.806	< 0.001
Ahrr	0.313	1.242	0.144	1.217	2.325	< 0.001	1.601	3.034	< 0.001	1.53	2.888	< 0.001
Akr1b8	-0.475	0.719	0.447	1.113	2.163	0.02	-0.22	0.859	0.735	0.638	1.556	0.153
Angpt1	0.516	1.43	0.001	-1.218	0.43	< 0.001	-0.532	0.691	0.001	-0.702	0.615	< 0.001
Ano5	0.512	1.426	0.34	-1.476	0.36	0.001	-0.341	0.789	0.55	-0.964	0.513	0.032
Aplnr	-1.383	0.383	0.031	-5.039	0.03	< 0.001	-3.105	0.116	< 0.001	-6.422	0.012	< 0.001
Barx1	1.055	2.077	0.001	1.754	3.373	< 0.001	0.661	1.581	0.054	2.809	7.008	< 0.001
Bves	0.298	1.229	0.652	1.222	2.333	0.003	0.658	1.577	0.161	1.52	2.869	< 0.001
Cadps2	0.964	1.951	0.005	-1.127	0.458	0.001	-0.541	0.687	0.203	-0.163	0.893	0.737
Calml3	-0.864	0.549	0.112	2.119	4.345	< 0.001	1.415	2.666	< 0.001	1.255	2.387	0.001
Car12	1.348	2.545	< 0.001	1.078	2.111	< 0.001	1.554	2.936	< 0.001	2.426	5.372	< 0.001
Car8	1.428	2.69	< 0.001	1.068	2.097	< 0.001	1.229	2.344	< 0.001	2.496	5.641	< 0.001
Casp4	0.245	1.185	0.484	-1.099	0.467	< 0.001	-0.939	0.521	< 0.001	-0.854	0.553	< 0.001
Cd44	0.698	1.623	< 0.001	1.504	2.836	< 0.001	1.039	2.055	< 0.001	2.203	4.603	< 0.001
Cd5	1.967	3.909	0.002	1.303	2.468	0.036	3.139	8.809	< 0.001	3.27	9.647	< 0.001
Cd80	0.014	1.01	0.989	2.233	4.701	< 0.001	1.977	3.936	< 0.001	2.247	4.747	< 0.001
Cdh10	-0.845	0.557	0.011	-1.015	0.495	0.016	-0.697	0.617	0.028	-1.86	0.275	< 0.001
Cgn	-0.542	0.687	0.345	1.155	2.227	0.01	0.867	1.824	0.02	0.613	1.53	0.116
Chdh	0.367	1.29	0.428	1.241	2.364	< 0.001	0.473	1.388	0.206	1.609	3.05	< 0.001
Clec1a	1.024	2.034	0.034	1.052	2.074	0.017	-0.17	0.889	0.823	2.077	4.218	< 0.001
Cmtm5	0.35	1.275	0.12	-1.337	0.396	< 0.001	-1.005	0.498	< 0.001	-0.987	0.504	< 0.001
Col15a1	-0.577	0.67	0.09	1.203	2.302	< 0.001	1.094	2.134	< 0.001	0.626	1.543	0.015
Col18a1	0.171	1.126	0.422	1.022	2.031	< 0.001	0.722	1.649	< 0.001	1.194	2.287	< 0.001
Col26a1	-0.375	0.771	0.004	-1.344	0.394	< 0.001	-1.236	0.424	< 0.001	-1.718	0.304	< 0.001
Col6a5	-1.711	0.305	< 0.001	-2.089	0.235	0.002	-1.384	0.383	0.001	-3.8	0.072	< 0.001
Col7a1	2.727	6.621	< 0.001	1.731	3.319	< 0.001	2.448	5.457	< 0.001	4.458	21.971	< 0.001
Cpz	0.322	1.25	0.337	-1.333	0.397	< 0.001	-1.289	0.409	< 0.001	-1.012	0.496	< 0.001
Crip1	-0.115	0.923	0.847	1.203	2.302	< 0.001	0.512	1.426	0.159	1.088	2.125	< 0.001
Csmd3	0.382	1.303	0.332	-1.261	0.417	< 0.001	-0.806	0.572	0.01	-0.879	0.544	0.003
Ctsz	-0.689	0.62	< 0.001	1.232	2.349	< 0.001	0.514	1.428	< 0.001	0.543	1.457	< 0.001
Cxcl13	-0.527	0.694	0.29	1.203	2.303	0.002	2.22	4.659	< 0.001	0.676	1.598	0.041
Dach2	0.056	1.04	0.927	-1.078	0.474	0.002	-0.951	0.517	0.003	-1.022	0.492	0.001
Dlx3	-1.342	0.395	< 0.001	1.041	2.057	0.002	0.269	1.205	0.459	-0.301	0.812	0.362
Dnajc22	-0.449	0.733	0.269	1.204	2.304	< 0.001	1.015	2.02	< 0.001	0.755	1.688	0.004
Dpt	0.195	1.145	0.702	1.66	3.159	< 0.001	1.085	2.122	< 0.001	1.855	3.617	< 0.001
Eda2r	1.092	2.132	0.009	1.268	2.409	0.001	2.259	4.788	< 0.001	2.36	5.134	< 0.001
Ednrb	-0.16	0.895	0.822	-1.055	0.481	0.03	-0.091	0.939	0.897	-1.215	0.431	0.003
Emid1	-0.559	0.679	0.026	-1.076	0.475	< 0.001	-1.243	0.422	< 0.001	-1.634	0.322	< 0.001
Entpd3	-1.297	0.407	< 0.001	2.673	6.378	< 0.001	1.417	2.67	< 0.001	1.376	2.596	< 0.001
Fam163a	1.205	2.306	< 0.001	1.315	2.489	< 0.001	1.65	3.138	< 0.001	2.521	5.739	< 0.001
Fam198a	-0.796	0.576	< 0.001	-1.041	0.486	< 0.001	-0.867	0.548	< 0.001	-1.837	0.28	< 0.001
Fam46c	1.505	2.837	< 0.001	-1.281	0.411	< 0.001	-0.454	0.73	0.265	0.223	1.167	0.593
Fam84b	0.142	1.104	0.811	-1.092	0.469	0.004	-0.624	0.649	0.112	-0.949	0.518	0.006
Fgf12	-1.009	0.497	0.009	-1.091	0.469	0.031	-1.072	0.476	0.002	-2.101	0.233	< 0.001
Frzb	-0.306	0.809	0.215	-1.72	0.304	< 0.001	-2.034	0.244	< 0.001	-2.026	0.246	< 0.001
Fst	0.733	1.662	< 0.001	-1.131	0.457	< 0.001	-1.082	0.472	< 0.001	-0.398	0.759	0.076
Gas2	-0.203	0.869	0.34	-1.2	0.435	< 0.001	-1.31	0.403	< 0.001	-1.403	0.378	< 0.001
Gdf10	0.202	1.151	0.461	-1.066	0.478	< 0.001	-1.134	0.456	< 0.001	-0.864	0.55	< 0.001
Gdpd2	-0.135	0.91	0.82	1.036	2.051	0.002	0.952	1.935	0.001	0.901	1.867	0.002
Ggt7	-0.017	0.988	0.984	1.045	2.063	0.027	0.865	1.822	0.051	1.027	2.038	0.009
Grik3	-0.865	0.549	0.019	-1.587	0.333	< 0.001	-1.401	0.379	< 0.001	-2.452	0.183	< 0.001
Grm4	-1.869	0.274	0.002	1.634	3.104	0.013	0.64	1.558	0.255	-0.235	0.85	0.723
Hp	-0.125	0.917	0.774	1.002	2.003	< 0.001	0.738	1.668	0.002	0.877	1.836	< 0.001
Hs3st6	0.7	1.624	0.216	1.021	2.03	0.023	1.828	3.551	< 0.001	1.721	3.297	< 0.001
Htatip2	-0.476	0.719	0.172	1.207	2.309	< 0.001	0.913	1.883	< 0.001	0.731	1.659	0.002
Igsf1	-1.735	0.3	< 0.001	1.031	2.044	0.001	-0.241	0.846	0.487	-0.704	0.614	0.005
Isg20	0.325	1.253	0.387	1.165	2.242	< 0.001	0.959	1.943	< 0.001	1.49	2.809	< 0.001
Jakmip2	-0.377	0.77	0.394	1.096	2.138	< 0.001	1.056	2.079	< 0.001	0.719	1.646	0.01
Kcnc3	0.37	1.293	0.583	1.471	2.773	0.001	1.307	2.475	0.002	1.842	3.584	< 0.001
Kcne2	-0.421	0.747	0.478	-1.288	0.409	0.012	-0.437	0.739	0.408	-1.709	0.306	< 0.001
Kcnj6	-0.946	0.519	0.125	2.765	6.799	< 0.001	2.545	5.834	< 0.001	1.82	3.53	< 0.001
Kcnt2	-0.096	0.936	0.879	-1.001	0.5	0.018	-0.331	0.795	0.459	-1.096	0.468	0.002
Klf14	-0.586	0.666	0.063	-1.012	0.496	0.001	-1.038	0.487	< 0.001	-1.598	0.33	< 0.001
LOC100909752	-0.417	0.749	0.163	1.009	2.013	< 0.001	0.86	1.815	< 0.001	0.592	1.507	0.009
LOC100909954	5.595	48.352	< 0.001	1.283	2.434	< 0.001	3.645	12.514	< 0.001	6.879	117.679	< 0.001
LOC100910885	0.498	1.413	0.354	1.21	2.313	0.001	1.006	2.009	0.007	1.708	3.268	< 0.001
LOC102546902	1.445	2.722	< 0.001	-1.019	0.494	0.006	-0.07	0.953	0.919	0.426	1.344	0.32
LOC102547233	1.223	2.334	< 0.001	-1.086	0.471	0.001	-0.297	0.814	0.511	0.136	1.099	0.766
LOC102547455	0.065	1.046	0.847	-1.06	0.48	< 0.001	-0.569	0.674	0.003	-0.996	0.502	< 0.001
LOC102548505	0.88	1.841	0.003	-1.533	0.346	< 0.001	-1.323	0.4	< 0.001	-0.653	0.636	0.047
LOC102550162	-0.046	0.969	0.949	-1.065	0.478	0.007	-0.623	0.649	0.141	-1.111	0.463	0.001
LOC102552029	-0.001	1	0.998	1.16	2.234	< 0.001	1.157	2.23	< 0.001	1.159	2.233	< 0.001
LOC102552895	0.319	1.247	0.045	-1.241	0.423	< 0.001	-1.335	0.396	< 0.001	-0.922	0.528	< 0.001
LOC102554622	0.072	1.052	0.823	1.464	2.759	< 0.001	1.396	2.631	< 0.001	1.537	2.901	< 0.001
LOC102555814	-0.372	0.773	0.492	1.437	2.708	< 0.001	1.535	2.897	< 0.001	1.066	2.093	< 0.001
LOC103690971	-0.066	0.955	0.891	-1.09	0.47	< 0.001	-0.862	0.55	0.001	-1.156	0.449	< 0.001
LOC103692437	0.565	1.48	0.167	-1.786	0.29	< 0.001	-1.354	0.391	< 0.001	-1.221	0.429	< 0.001
LOC103693925	-0.246	0.843	0.731	-1.37	0.387	0.007	-1.012	0.496	0.032	-1.617	0.326	< 0.001
LOC681309	-0.46	0.727	0.001	1.05	2.071	< 0.001	0.789	1.728	< 0.001	0.59	1.505	< 0.001
LOC685203	0.584	1.499	0.023	-1.015	0.495	< 0.001	-0.522	0.697	0.057	-0.431	0.742	0.112
LOC687707	0.503	1.417	0.485	1.108	2.155	0.043	1.105	2.151	0.038	1.611	3.055	< 0.001
LOC689991	1.739	3.339	< 0.001	-1.896	0.269	< 0.001	-1.915	0.265	< 0.001	-0.156	0.897	0.687
Lamc3	-0.123	0.918	0.835	1.075	2.107	0.001	0.902	1.869	0.003	0.953	1.935	0.001
Lcn2	2.962	7.791	< 0.001	-1.208	0.433	< 0.001	-0.981	0.507	< 0.001	1.753	3.372	< 0.001
Leprel1	0.043	1.03	0.879	1.223	2.334	< 0.001	1.078	2.112	< 0.001	1.266	2.405	< 0.001
Lgals9	-1.544	0.343	< 0.001	-1.248	0.421	0.044	-1.241	0.423	0.004	-2.793	0.144	< 0.001
Lmo3	-1.228	0.427	0.006	-1.51	0.351	0.013	-1.774	0.292	< 0.001	-2.737	0.15	< 0.001
Lrrn1	0.145	1.106	0.528	-1.956	0.258	< 0.001	-1.604	0.329	< 0.001	-1.81	0.285	< 0.001
Lrrtm2	0.388	1.308	0.508	-1.65	0.319	< 0.001	-1.613	0.327	< 0.001	-1.262	0.417	0.003
Lyz2	0.756	1.689	0.001	-1.259	0.418	< 0.001	-0.712	0.611	0.003	-0.503	0.706	0.044
Mmp13	-0.071	0.952	0.855	-1.014	0.495	< 0.001	-0.887	0.541	< 0.001	-1.085	0.471	< 0.001
Mmp3	-0.543	0.686	0.014	-2.255	0.21	< 0.001	-2.316	0.201	< 0.001	-2.798	0.144	< 0.001
Mt1a	3.512	11.412	< 0.001	1.87	3.655	< 0.001	1.067	2.095	0.346	5.382	41.712	< 0.001
Mtfp1	-0.655	0.635	0.208	1.557	2.942	< 0.001	0.457	1.372	0.322	0.901	1.868	0.011
Mtus2	1.383	2.608	< 0.001	-1.077	0.474	< 0.001	-0.422	0.746	0.204	0.306	1.236	0.328
Muc1	-0.457	0.729	0.086	1.49	2.809	< 0.001	1.379	2.6	< 0.001	1.034	2.047	< 0.001
Mybpc1	0.307	1.237	0.482	1.776	3.424	< 0.001	1.418	2.672	< 0.001	2.082	4.234	< 0.001
Myh3	1.021	2.029	0.165	3.31	9.917	< 0.001	2.85	7.208	< 0.001	4.331	20.126	< 0.001
Myl1	0.045	1.032	0.967	3.693	12.933	< 0.001	2.378	5.197	< 0.001	3.738	13.342	< 0.001
Mylpf	-0.187	0.878	0.762	2.043	4.12	< 0.001	0.946	1.927	0.004	1.856	3.619	< 0.001
Myo16	2.786	6.899	< 0.001	1.41	2.658	< 0.001	1.25	2.378	0.002	4.197	18.338	< 0.001
N4bp2l1	0.442	1.359	0.475	-1.054	0.482	0.038	-0.85	0.555	0.096	-0.612	0.655	0.224
Naaladl2	0.112	1.081	0.831	-1.069	0.477	0.001	-0.281	0.823	0.477	-0.957	0.515	0.001
Nalcn	0.28	1.214	0.619	-1.047	0.484	0.015	-0.331	0.795	0.509	-0.767	0.587	0.056
Ncam2	0.915	1.886	0.069	-1.552	0.341	0.001	-0.611	0.655	0.289	-0.636	0.643	0.228
Ndufa4l2	-0.735	0.601	0.546	1.902	3.737	0.038	1.471	2.773	0.126	1.166	2.244	0.194
Ngfr	-0.621	0.65	0.062	1.428	2.692	< 0.001	0.269	1.205	0.445	0.808	1.75	0.001
Nkd2	-0.699	0.616	< 0.001	1.812	3.512	< 0.001	1.501	2.83	< 0.001	1.113	2.164	< 0.001
Notum	-0.696	0.617	0.001	1.637	3.111	< 0.001	1.736	3.332	< 0.001	0.941	1.92	< 0.001
Nrgn	-0.505	0.705	0.342	1.003	2.004	0.02	0.135	1.098	0.82	0.497	1.412	0.214
Ociad2	-0.575	0.671	0.146	1.169	2.248	< 0.001	0.725	1.653	0.012	0.593	1.509	0.041
Otof	1.868	3.65	0.026	1.795	3.47	0.014	3.439	10.848	< 0.001	3.663	12.663	< 0.001
P2ry4	0.324	1.251	0.312	1.139	2.202	< 0.001	1.314	2.486	< 0.001	1.462	2.756	< 0.001
Pcdh8	1.055	2.078	0.002	-1.595	0.331	< 0.001	-1.223	0.428	0.001	-0.54	0.688	0.177
Pcdh9	0.328	1.255	0.132	-1.073	0.475	< 0.001	-0.722	0.606	< 0.001	-0.745	0.597	< 0.001
Pctp	-0.03	0.98	0.966	1.008	2.012	0.003	0.87	1.828	0.004	0.979	1.971	0.001
Perp	3.93	15.242	< 0.001	-1.497	0.354	< 0.001	-0.38	0.768	0.622	2.433	5.4	< 0.001
Pfkp	0.041	1.029	0.932	1.509	2.846	< 0.001	1.371	2.587	< 0.001	1.55	2.928	< 0.001
Pitpnm3	-0.6	0.66	< 0.001	-1.246	0.422	< 0.001	-1.209	0.433	< 0.001	-1.846	0.278	< 0.001
Plxdc1	-0.922	0.528	0.017	1.099	2.142	0.004	0.489	1.403	0.176	0.177	1.131	0.675
Ppm1j	-1.12	0.46	0.107	1.615	3.062	0.01	0.672	1.593	0.333	0.495	1.409	0.458
Prkcg	0.29	1.222	0.62	1.344	2.538	< 0.001	1.514	2.856	< 0.001	1.633	3.102	< 0.001
Ptgds	0.153	1.112	0.818	-1.005	0.498	0.013	-1.106	0.464	0.004	-0.852	0.554	0.024
RGD1307621	0.031	1.022	0.96	-1.262	0.417	< 0.001	-0.527	0.694	0.149	-1.23	0.426	< 0.001
RGD1311892	-1.128	0.458	0.005	1.362	2.571	0.001	1.458	2.748	< 0.001	0.234	1.176	0.595
RGD1562101	-1.558	0.34	< 0.001	1.343	2.537	0.001	1.04	2.057	< 0.001	-0.215	0.862	0.605
RGD1562284	-0.765	0.588	0.03	1.609	3.05	< 0.001	1.325	2.506	< 0.001	0.844	1.795	0.001
Rarres1	-0.775	0.584	0.033	1.024	2.034	0.003	0.462	1.377	0.204	0.25	1.189	0.517
Rasgrp1	2.966	7.814	< 0.001	-1.172	0.444	0.012	0.214	1.16	0.814	1.794	3.469	< 0.001
Reps2	-0.119	0.921	0.826	-1.359	0.39	< 0.001	-1.051	0.483	< 0.001	-1.478	0.359	< 0.001
Rerg	-0.799	0.575	0.034	1.549	2.927	< 0.001	1.281	2.43	< 0.001	0.75	1.682	0.006
Rspo3	0.067	1.047	0.821	-1.047	0.484	< 0.001	-0.718	0.608	< 0.001	-0.981	0.507	< 0.001
Ryr1	-0.988	0.504	< 0.001	1.161	2.236	< 0.001	0.675	1.596	0.006	0.173	1.128	0.594
Scn4a	-0.763	0.589	0.151	1.265	2.403	0.006	0.766	1.7	0.056	0.502	1.416	0.231
Scube2	-0.91	0.532	< 0.001	-1.194	0.437	< 0.001	-1.24	0.423	< 0.001	-2.103	0.233	< 0.001
Sema3e	-0.094	0.937	0.732	-1.093	0.469	< 0.001	-0.816	0.568	< 0.001	-1.187	0.439	< 0.001
Sfrp2	-0.856	0.552	< 0.001	-1.082	0.472	< 0.001	-1.293	0.408	< 0.001	-1.939	0.261	< 0.001
Slc16a3	-0.604	0.658	0.403	1.324	2.503	0.02	0.794	1.734	0.213	0.72	1.647	0.215
Slc17a6	0.41	1.329	0.193	-1.006	0.498	< 0.001	-0.551	0.683	0.053	-0.596	0.661	0.023
Slc35f1-2	0.534	1.448	0.303	1.631	3.097	< 0.001	1.345	2.54	< 0.001	2.165	4.484	< 0.001
Slc6a12	-0.055	0.962	0.959	3	8.001	< 0.001	3.381	10.415	< 0.001	2.945	7.7	< 0.001
Slc6a2	0.115	1.083	0.916	1.67	3.182	0.003	2.438	5.418	< 0.001	1.785	3.447	< 0.001
Slitrk2	-1.299	0.406	< 0.001	-1.115	0.462	0.005	-1.367	0.388	< 0.001	-2.415	0.188	< 0.001
Smoc1	-0.389	0.764	0.04	-1.35	0.392	< 0.001	-1.47	0.361	< 0.001	-1.739	0.299	< 0.001
Sorcs1	0.87	1.828	0.038	-1.264	0.416	0.002	-0.989	0.504	0.023	-0.394	0.761	0.421
Sorcs3	0.713	1.639	0.001	-1.665	0.315	< 0.001	-1.132	0.456	< 0.001	-0.952	0.517	< 0.001
Sowahb	-0.335	0.793	0.613	1.763	3.394	< 0.001	0.861	1.816	0.028	1.428	2.691	< 0.001
Sox7	-3.607	0.082	< 0.001	2.346	5.084	< 0.001	0.151	1.111	0.743	-1.261	0.417	< 0.001
Sphkap	-0.004	0.997	0.994	-3.426	0.093	< 0.001	-3.56	0.085	< 0.001	-3.429	0.093	< 0.001
Srgn	2.291	4.895	< 0.001	1.041	2.058	0.012	-0.407	0.754	0.643	3.333	10.074	< 0.001
Srl	-1.229	0.426	< 0.001	1.157	2.23	< 0.001	1.055	2.078	< 0.001	-0.072	0.951	0.844
Stra6	-0.321	0.8	0.478	1.031	2.044	0.001	1.28	2.428	< 0.001	0.71	1.636	0.011
Syt16	-0.456	0.729	0.524	1.208	2.31	0.022	0.707	1.632	0.169	0.752	1.684	0.105
Syt9	0.187	1.138	0.791	-1.091	0.469	0.022	-0.952	0.517	0.035	-0.904	0.534	0.037
Tcap	-0.023	0.985	0.973	1.066	2.093	0.001	0.558	1.473	0.12	1.043	2.061	< 0.001
Tf	2.985	7.915	< 0.001	-1.976	0.254	0.016	-2.685	0.156	0.002	1.008	2.012	0.246
Timp4	2.275	4.84	< 0.001	-1.223	0.428	< 0.001	-0.71	0.611	0.002	1.052	2.073	< 0.001
Tnni1	3.637	12.442	< 0.001	1.517	2.862	< 0.001	1.338	2.528	< 0.001	5.154	35.605	< 0.001
Tppp	-0.848	0.556	0.314	3.689	12.899	< 0.001	2.89	7.411	< 0.001	2.841	7.166	< 0.001
Tppp3	-1.09	0.47	0.033	4.167	17.969	< 0.001	3.208	9.241	< 0.001	3.077	8.439	< 0.001
Trib3	-0.11	0.926	0.903	-1.218	0.43	0.023	-1.277	0.413	0.013	-1.329	0.398	0.005
Tspan2	-0.212	0.864	0.272	1.051	2.072	< 0.001	1.439	2.711	< 0.001	0.84	1.79	< 0.001
Ubxn11	-0.058	0.96	0.929	1.057	2.08	0.001	1.108	2.156	< 0.001	0.999	1.998	< 0.001
Vit	-1.422	0.373	< 0.001	1.159	2.233	0.002	0.558	1.472	0.077	-0.263	0.834	0.479
Vstm2a	-1.113	0.462	< 0.001	-1.323	0.4	< 0.001	-1.799	0.287	< 0.001	-2.436	0.185	< 0.001
Vstm2b	-0.603	0.658	0.088	-1.943	0.26	< 0.001	-1.073	0.475	< 0.001	-2.546	0.171	< 0.001
