# Supplementary material for: Lithium rescues cultured rat metatarsals from dexamethasone-induced growth failure
Source: Pediatr Res. 2024 Apr 29;96(4):952–63. doi: 10.1038/s41390-024-03192-6 (PMC11502490; doi:10.1038/s41390-024-03192-6)
Supplement: Supplementary file 4 — Supplementary Table 4 [file 41390_2024_3192_MOESM4_ESM.xlsx]

## Sheet: Sheet1
	Dex vs. Control			Dex+LiCl_vs_Dex			LiCl_vs_Control			Dex+LiCl_vs_Control
Gene Name	LFC	Fold Difference	P-value	LFC	Fold Difference	P-value	LFC	Fold Difference	P-value	LFC	Fold Difference	P-value
A1i3	1.953	3.871	< 0.001	-0.647	0.639	0.023	-0.308	0.808	0.41	1.306	2.473	< 0.001
Aard	-0.997	0.501	< 0.001	-0.89	0.539	0.014	-1.19	0.438	< 0.001	-1.888	0.27	< 0.001
Abca8a	-0.531	0.692	0.127	-0.59	0.665	0.148	-0.483	0.716	0.13	-1.121	0.46	< 0.001
Abcb1b	1.303	2.468	< 0.001	0.872	1.83	0.001	1.905	3.745	< 0.001	2.175	4.516	< 0.001
Abcc8	-0.876	0.545	0.002	-0.359	0.78	0.441	-0.129	0.915	0.746	-1.235	0.425	< 0.001
Acp5	-1.652	0.318	< 0.001	-0.053	0.964	0.95	-0.732	0.602	0.018	-1.705	0.307	< 0.001
Acsl6	-0.16	0.895	0.749	1.212	2.317	< 0.001	1.438	2.709	< 0.001	1.052	2.073	< 0.001
Acta1	0.941	1.92	0.087	3.537	11.609	< 0.001	3.187	9.107	< 0.001	4.478	22.291	< 0.001
Actc1	0.424	1.341	0.565	3.249	9.506	< 0.001	2.513	5.71	< 0.001	3.672	12.751	< 0.001
Actn2	-0.358	0.78	0.657	2.395	5.261	< 0.001	0.793	1.732	0.105	2.038	4.106	< 0.001
Adam23	-0.009	0.994	0.979	-1.109	0.464	< 0.001	-0.973	0.509	< 0.001	-1.117	0.461	< 0.001
Adam33	0.703	1.628	0.007	0.327	1.254	0.35	0.311	1.24	0.343	1.03	2.042	< 0.001
Adamts17	-0.731	0.602	0.001	-0.877	0.544	< 0.001	-0.847	0.556	< 0.001	-1.609	0.328	< 0.001
Adamts6	-0.401	0.758	0.034	-0.868	0.548	< 0.001	-1.111	0.463	< 0.001	-1.268	0.415	< 0.001
Adamtsl2	-0.982	0.506	< 0.001	-0.708	0.612	0.019	-1.549	0.342	< 0.001	-1.69	0.31	< 0.001
Adamtsl4	1.971	3.921	< 0.001	-0.346	0.787	0.003	-0.233	0.851	0.11	1.625	3.084	< 0.001
Adarb1	0.574	1.489	< 0.001	0.5	1.414	0.001	0.538	1.452	< 0.001	1.074	2.105	< 0.001
Adh1	2.222	4.666	< 0.001	-0.174	0.887	0.618	0.118	1.085	0.771	2.048	4.136	< 0.001
Adipoq	-2.986	0.126	< 0.001	-4.32	0.05	0.016	-7.868	0.004	< 0.001	-7.305	0.006	< 0.001
Adm	0.557	1.471	0.256	0.48	1.395	0.358	0.885	1.847	0.026	1.038	2.053	0.004
Adra2a	1.757	3.381	< 0.001	0.142	1.103	0.82	0.092	1.066	0.888	1.899	3.73	< 0.001
Adrb2	2.102	4.292	< 0.001	-0.139	0.908	0.707	-0.796	0.576	0.007	1.963	3.898	< 0.001
Aen	0.277	1.211	0.175	0.936	1.914	< 0.001	1.032	2.045	< 0.001	1.213	2.318	< 0.001
Afap1l1	-1.755	0.296	< 0.001	0.581	1.496	0.044	0.293	1.225	0.215	-1.174	0.443	< 0.001
Ahrr	0.313	1.242	0.144	1.217	2.325	< 0.001	1.601	3.034	< 0.001	1.53	2.888	< 0.001
Aif1	-0.578	0.67	0.195	-0.645	0.639	0.207	-1.157	0.448	0.001	-1.224	0.428	< 0.001
Anxa8	0.466	1.382	< 0.001	0.789	1.728	< 0.001	0.618	1.534	< 0.001	1.255	2.387	< 0.001
Aoc2-ps1	0.262	1.199	0.673	0.898	1.863	0.033	0.804	1.746	0.049	1.16	2.235	0.001
Aox1	0.897	1.862	< 0.001	0.761	1.695	< 0.001	1.252	2.381	< 0.001	1.658	3.155	< 0.001
Apln	-1.248	0.421	< 0.001	0.027	1.019	0.964	-0.042	0.971	0.912	-1.22	0.429	< 0.001
Aplnr	-1.383	0.383	0.031	-5.039	0.03	< 0.001	-3.105	0.116	< 0.001	-6.422	0.012	< 0.001
Aqp1	-0.997	0.501	< 0.001	-0.424	0.745	0.002	-0.641	0.641	< 0.001	-1.421	0.373	< 0.001
Arc	0.741	1.671	0.009	0.333	1.259	0.385	0.585	1.5	0.051	1.074	2.105	< 0.001
Arhgap25	-1.145	0.452	< 0.001	-0.318	0.802	0.608	-0.662	0.632	0.041	-1.463	0.363	< 0.001
Arhgap27	-1.424	0.373	< 0.001	-0.249	0.842	0.72	-0.654	0.636	0.078	-1.673	0.314	< 0.001
Arhgap8	0.499	1.413	0.225	0.532	1.445	0.186	0.492	1.407	0.197	1.03	2.042	< 0.001
Arhgef3	0.523	1.437	< 0.001	0.493	1.408	< 0.001	0.693	1.616	< 0.001	1.016	2.023	< 0.001
Arl4a	1.149	2.218	< 0.001	0.112	1.08	0.575	0.209	1.156	0.192	1.261	2.396	< 0.001
Armc2	0.601	1.517	0.126	0.723	1.65	0.037	0.458	1.374	0.234	1.324	2.503	< 0.001
Arr3	0.649	1.569	0.21	0.358	1.282	0.581	0.905	1.873	0.04	1.007	2.01	0.011
Ass1	0.595	1.511	0.261	0.631	1.549	0.213	0.384	1.305	0.479	1.227	2.34	0.001
Astn1	-0.937	0.522	0.017	-0.387	0.765	0.559	-0.108	0.928	0.844	-1.324	0.399	< 0.001
Atp1a2	2.031	4.087	< 0.001	-0.75	0.595	< 0.001	0.293	1.225	0.216	1.281	2.43	< 0.001
Atp1b1	1.467	2.764	< 0.001	-0.027	0.982	0.928	-0.399	0.758	0.002	1.44	2.714	< 0.001
Atp6v0a4	0.384	1.305	0.07	0.751	1.684	< 0.001	0.058	1.041	0.852	1.136	2.197	< 0.001
Avpr1a	0.347	1.272	0.509	0.978	1.97	0.007	1.532	2.891	< 0.001	1.326	2.506	< 0.001
Baalc	-0.332	0.795	0.351	-0.903	0.535	0.003	-0.539	0.688	0.057	-1.235	0.425	< 0.001
Bace2	-0.932	0.524	0.002	-0.485	0.715	0.29	-0.687	0.621	0.026	-1.416	0.375	< 0.001
Bai3	-0.703	0.614	0.025	-0.718	0.608	0.066	-0.995	0.502	< 0.001	-1.421	0.373	< 0.001
Barx1	1.055	2.077	0.001	1.754	3.373	< 0.001	0.661	1.581	0.054	2.809	7.008	< 0.001
Bcl11a	-0.301	0.812	0.04	-0.708	0.612	< 0.001	-0.922	0.528	< 0.001	-1.009	0.497	< 0.001
Bcl3	0.533	1.447	0.09	0.687	1.609	0.016	0.695	1.619	0.011	1.22	2.329	< 0.001
Bcl6b	-1.205	0.434	< 0.001	0.18	1.133	0.728	-0.53	0.693	0.037	-1.024	0.492	< 0.001
Bdkrb2	0.745	1.675	0.109	0.419	1.337	0.463	0.809	1.752	0.059	1.164	2.24	0.001
Bicd1	-0.464	0.725	0.45	-0.545	0.686	0.43	-0.273	0.828	0.653	-1.008	0.497	0.024
Bmp8a	1.988	3.966	< 0.001	0.193	1.143	0.719	0.896	1.861	0.006	2.18	4.533	< 0.001
Bves	0.298	1.229	0.652	1.222	2.333	0.003	0.658	1.577	0.161	1.52	2.869	< 0.001
C1qb	2.137	4.399	< 0.001	-0.298	0.813	0.403	-0.356	0.781	0.292	1.839	3.577	< 0.001
C1qc	1.966	3.908	< 0.001	-0.137	0.909	0.794	-0.376	0.771	0.302	1.829	3.553	< 0.001
C1qtnf3	-1.076	0.474	< 0.001	-0.396	0.76	< 0.001	-0.308	0.808	0.001	-1.472	0.36	< 0.001
Cacna1b	0.418	1.336	0.329	0.583	1.498	0.127	0.647	1.565	0.059	1.001	2.002	< 0.001
Cacna1e	-0.977	0.508	< 0.001	-0.188	0.878	0.634	-0.231	0.852	0.442	-1.165	0.446	< 0.001
Cacnb3	-0.953	0.517	0.001	-0.186	0.879	0.759	-0.366	0.776	0.282	-1.139	0.454	< 0.001
Calml3	-0.864	0.549	0.112	2.119	4.345	< 0.001	1.415	2.666	< 0.001	1.255	2.387	0.001
Car12	1.348	2.545	< 0.001	1.078	2.111	< 0.001	1.554	2.936	< 0.001	2.426	5.372	< 0.001
Car2	-2.479	0.179	< 0.001	0.284	1.217	0.774	-1.054	0.482	0.014	-2.195	0.218	< 0.001
Car3	-2.387	0.191	< 0.001	0.411	1.329	0.612	-1.932	0.262	< 0.001	-1.977	0.254	< 0.001
Car8	1.428	2.69	< 0.001	1.068	2.097	< 0.001	1.229	2.344	< 0.001	2.496	5.641	< 0.001
Card10	-1.304	0.405	0.001	0.185	1.137	0.844	-0.045	0.969	0.945	-1.119	0.461	0.003
Cbln1	-2.697	0.154	< 0.001	-0.969	0.511	0.133	-1.568	0.337	< 0.001	-3.666	0.079	< 0.001
Ccng1	0.407	1.326	0.029	0.602	1.517	< 0.001	0.838	1.788	< 0.001	1.008	2.012	< 0.001
Cd101	5.613	48.93	< 0.001	-0.438	0.738	0.046	0.117	1.085	0.899	5.175	36.124	< 0.001
Cd163	9.486	717.027	< 0.001	-0.72	0.607	0.022	2.62	6.149	0.19	8.766	435.395	< 0.001
Cd34	-1.43	0.371	< 0.001	0.315	1.244	0.29	-0.032	0.978	0.925	-1.114	0.462	< 0.001
Cd44	0.698	1.623	< 0.001	1.504	2.836	< 0.001	1.039	2.055	< 0.001	2.203	4.603	< 0.001
Cd5	1.967	3.909	0.002	1.303	2.468	0.036	3.139	8.809	< 0.001	3.27	9.647	< 0.001
Cd53	-0.364	0.777	0.607	-0.992	0.503	0.104	-0.908	0.533	0.079	-1.356	0.391	0.004
Cd80	0.014	1.01	0.989	2.233	4.701	< 0.001	1.977	3.936	< 0.001	2.247	4.747	< 0.001
Cd83	-0.88	0.543	0.046	-0.182	0.881	0.832	-0.298	0.813	0.579	-1.062	0.479	0.005
Cd84	-1.823	0.283	< 0.001	-0.756	0.592	0.428	-0.618	0.652	0.284	-2.579	0.167	< 0.001
Cd93	-1.925	0.263	< 0.001	0.067	1.047	0.875	0.037	1.026	0.897	-1.858	0.276	< 0.001
Cdh10	-0.845	0.557	0.011	-1.015	0.495	0.016	-0.697	0.617	0.028	-1.86	0.275	< 0.001
Cdh2	-1.05	0.483	< 0.001	-0.503	0.706	0.015	-0.763	0.589	< 0.001	-1.552	0.341	< 0.001
Cdkn1a	0.353	1.277	0.045	0.886	1.848	< 0.001	0.84	1.79	< 0.001	1.239	2.36	< 0.001
Cebpd	1.694	3.236	< 0.001	-0.426	0.744	0.258	-0.554	0.681	0.139	1.268	2.409	< 0.001
Cemip	-0.939	0.522	0.024	-0.332	0.794	0.602	0.157	1.115	0.805	-1.271	0.414	< 0.001
Cfap43	0.917	1.888	0.017	0.457	1.373	0.326	1.301	2.464	< 0.001	1.373	2.591	< 0.001
Cfb	-0.228	0.854	0.689	-0.825	0.565	0.058	-1.064	0.478	0.003	-1.053	0.482	0.003
Cfd	-0.321	0.801	0.473	-0.748	0.595	0.058	-1.296	0.407	< 0.001	-1.069	0.477	< 0.001
Chad	-0.587	0.666	< 0.001	-0.886	0.541	< 0.001	-1.298	0.407	< 0.001	-1.473	0.36	< 0.001
Chdh	0.367	1.29	0.428	1.241	2.364	< 0.001	0.473	1.388	0.206	1.609	3.05	< 0.001
Chn1	-0.545	0.685	0.003	-0.79	0.578	< 0.001	-0.701	0.615	< 0.001	-1.335	0.396	< 0.001
Chrne	0.362	1.285	0.719	0.879	1.839	0.284	0.954	1.937	0.198	1.241	2.363	0.046
Chst10	-0.78	0.582	< 0.001	-0.662	0.632	0.002	-0.635	0.644	< 0.001	-1.441	0.368	< 0.001
Cilp2	-1.519	0.349	< 0.001	-0.006	0.996	0.992	-0.9	0.536	< 0.001	-1.525	0.347	< 0.001
Cldn1	1.66	3.16	< 0.001	0.005	1.003	0.992	0.076	1.054	0.836	1.665	3.171	< 0.001
Clec11a	-0.543	0.686	< 0.001	-0.52	0.697	< 0.001	-0.706	0.613	< 0.001	-1.064	0.478	< 0.001
Clec1a	1.024	2.034	0.034	1.052	2.074	0.017	-0.17	0.889	0.823	2.077	4.218	< 0.001
Cntfr	2.158	4.463	< 0.001	0.692	1.615	0.043	1.565	2.958	< 0.001	2.85	7.211	< 0.001
Cntnap4	-1.76	0.295	0.001	-1.221	0.429	0.134	-1.503	0.353	0.004	-2.982	0.127	< 0.001
Col13a1	-0.88	0.543	< 0.001	-0.672	0.628	0.008	-0.948	0.518	< 0.001	-1.552	0.341	< 0.001
Col18a1	0.171	1.126	0.422	1.022	2.031	< 0.001	0.722	1.649	< 0.001	1.194	2.287	< 0.001
Col20a1	0.191	1.141	0.837	1.084	2.12	0.073	1.204	2.304	0.033	1.275	2.42	0.012
Col24a1	-0.746	0.596	< 0.001	-0.649	0.638	< 0.001	-0.701	0.615	< 0.001	-1.395	0.38	< 0.001
Col25a1	1.686	3.219	< 0.001	-0.048	0.967	0.924	0.384	1.305	0.146	1.638	3.113	< 0.001
Col26a1	-0.375	0.771	0.004	-1.344	0.394	< 0.001	-1.236	0.424	< 0.001	-1.718	0.304	< 0.001
Col6a1	0.894	1.858	< 0.001	0.248	1.188	0.011	0.412	1.331	< 0.001	1.142	2.207	< 0.001
Col6a2	0.718	1.645	< 0.001	0.47	1.386	< 0.001	0.532	1.445	< 0.001	1.189	2.28	< 0.001
Col6a3	1.342	2.536	< 0.001	0.137	1.1	0.612	0.81	1.754	< 0.001	1.48	2.789	< 0.001
Col6a5	-1.711	0.305	< 0.001	-2.089	0.235	0.002	-1.384	0.383	0.001	-3.8	0.072	< 0.001
Col7a1	2.727	6.621	< 0.001	1.731	3.319	< 0.001	2.448	5.457	< 0.001	4.458	21.971	< 0.001
Coro2b	-1.203	0.434	< 0.001	-0.369	0.774	0.113	-0.537	0.689	0.001	-1.572	0.336	< 0.001
Cp	1.383	2.607	< 0.001	-0.246	0.843	0.446	-0.448	0.733	0.12	1.137	2.199	< 0.001
Cpm	1.962	3.896	< 0.001	0.057	1.04	0.813	0.628	1.545	< 0.001	2.019	4.053	< 0.001
Cpne7	1.044	2.062	0.001	0.713	1.639	0.046	0.16	1.117	0.76	1.757	3.381	< 0.001
Cpxm2	-1.702	0.307	< 0.001	-0.038	0.974	0.962	-0.276	0.826	0.475	-1.74	0.299	< 0.001
Cpz	0.322	1.25	0.337	-1.333	0.397	< 0.001	-1.289	0.409	< 0.001	-1.012	0.496	< 0.001
Crip1	-0.115	0.923	0.847	1.203	2.302	< 0.001	0.512	1.426	0.159	1.088	2.125	< 0.001
Csmd2	1.71	3.272	< 0.001	-0.61	0.655	0.059	-0.143	0.905	0.786	1.101	2.144	< 0.001
Cspg5	-0.641	0.641	0.018	-0.604	0.658	0.066	-0.648	0.638	0.011	-1.245	0.422	< 0.001
Csrnp1	0.94	1.918	0.004	0.152	1.111	0.803	0.445	1.361	0.268	1.091	2.131	< 0.001
Csrp2	0.919	1.89	< 0.001	0.244	1.185	0.254	-0.285	0.82	0.151	1.163	2.239	< 0.001
Ctcfl	2.633	6.204	< 0.001	0.29	1.223	0.487	1.77	3.411	< 0.001	2.923	7.586	< 0.001
Ctss	1.453	2.737	< 0.001	-0.271	0.829	0.493	-0.058	0.961	0.91	1.181	2.268	< 0.001
Cxcr4	-2.081	0.236	< 0.001	0.859	1.813	< 0.001	-0.071	0.952	0.768	-1.223	0.428	< 0.001
Cxxc4	-0.551	0.683	0.132	-0.915	0.53	0.013	-0.802	0.574	0.009	-1.466	0.362	< 0.001
Cyp2t1	1.26	2.395	< 0.001	-0.221	0.858	0.683	-0.157	0.897	0.764	1.039	2.055	0.001
Cyth4	-0.931	0.524	0.036	-0.685	0.622	0.266	-1.028	0.491	0.01	-1.617	0.326	< 0.001
Cytl1	1.749	3.362	< 0.001	-0.279	0.824	0.733	-1.823	0.283	< 0.001	1.47	2.77	0.001
Cyyr1	-1.969	0.255	< 0.001	0.218	1.163	0.797	-0.6	0.66	0.088	-1.752	0.297	< 0.001
Dach2	0.056	1.04	0.927	-1.078	0.474	0.002	-0.951	0.517	0.003	-1.022	0.492	0.001
Dapk1	1.339	2.529	< 0.001	-0.272	0.828	0.109	-0.031	0.978	0.908	1.067	2.095	< 0.001
Ddit4	1.354	2.556	< 0.001	0.146	1.107	0.848	0.586	1.501	0.191	1.5	2.828	< 0.001
Dhodh	0.481	1.396	0.107	0.586	1.501	0.036	0.967	1.954	< 0.001	1.067	2.095	< 0.001
Dll4	-2.28	0.206	< 0.001	-0.1	0.933	0.908	-0.284	0.821	0.428	-2.38	0.192	< 0.001
Dlx6	-0.872	0.546	< 0.001	-0.476	0.719	0.155	-0.887	0.541	< 0.001	-1.348	0.393	< 0.001
Dmtn	-0.746	0.596	0.293	-0.704	0.614	0.402	-1.019	0.494	0.097	-1.45	0.366	0.008
Dner	-1.882	0.271	< 0.001	0.714	1.641	0.312	-0.181	0.882	0.761	-1.168	0.445	0.004
Dnhd1-ps1	0.498	1.412	0.012	0.724	1.652	< 0.001	1.024	2.033	< 0.001	1.222	2.333	< 0.001
Doc2b	5.157	35.682	< 0.001	0.813	1.757	0.09	2.158	4.463	0.073	5.97	62.681	< 0.001
Dpep1	3.288	9.767	< 0.001	0.144	1.105	0.834	0.696	1.62	0.154	3.432	10.793	< 0.001
Dpt	0.195	1.145	0.702	1.66	3.159	< 0.001	1.085	2.122	< 0.001	1.855	3.617	< 0.001
Dram1	1.085	2.122	< 0.001	0.04	1.028	0.939	0.43	1.347	0.079	1.125	2.181	< 0.001
Dsc2	0.643	1.561	0.176	0.756	1.689	0.084	0.985	1.979	0.011	1.399	2.638	< 0.001
Dtx4	-0.62	0.651	0.056	-0.403	0.756	0.367	-0.489	0.713	0.126	-1.023	0.492	< 0.001
Ecscr	-1.285	0.41	0.002	0.052	1.037	0.965	-0.081	0.945	0.9	-1.232	0.426	0.001
Eda2r	1.092	2.132	0.009	1.268	2.409	0.001	2.259	4.788	< 0.001	2.36	5.134	< 0.001
Ednrb	-0.16	0.895	0.822	-1.055	0.481	0.03	-0.091	0.939	0.897	-1.215	0.431	0.003
Eef2k	1.046	2.064	< 0.001	0.183	1.135	0.313	0.417	1.335	0.002	1.229	2.343	< 0.001
Efnb3	-1.004	0.498	< 0.001	-0.104	0.93	0.815	-0.571	0.673	0.006	-1.109	0.464	< 0.001
Egfl6	-1.796	0.288	< 0.001	-0.528	0.693	0.053	-1.399	0.379	< 0.001	-2.324	0.2	< 0.001
Egfl7	-1.02	0.493	< 0.001	-0.505	0.705	0.055	-0.658	0.634	0.001	-1.524	0.348	< 0.001
Egln3	2.218	4.652	< 0.001	0.711	1.637	0.183	1.405	2.648	0.001	2.929	7.618	< 0.001
Elmo1	-0.49	0.712	0.184	-0.548	0.684	0.156	-0.29	0.818	0.467	-1.038	0.487	< 0.001
Elovl7	0.798	1.738	0.177	0.789	1.728	0.157	1.216	2.322	0.009	1.587	3.004	< 0.001
Emid1	-0.559	0.679	0.026	-1.076	0.475	< 0.001	-1.243	0.422	< 0.001	-1.634	0.322	< 0.001
Eml5	1.043	2.061	< 0.001	0.286	1.219	0.42	0.426	1.343	0.151	1.329	2.512	< 0.001
Emr1	-1.53	0.346	< 0.001	-0.467	0.723	0.44	-0.556	0.68	0.162	-1.998	0.25	< 0.001
Entpd3	-1.297	0.407	< 0.001	2.673	6.378	< 0.001	1.417	2.67	< 0.001	1.376	2.596	< 0.001
Epb4.1l5	1.35	2.55	0.001	-0.282	0.823	0.691	0.155	1.114	0.829	1.069	2.097	0.009
Epb41l4b	-0.397	0.759	0.328	-0.769	0.587	0.043	-0.238	0.848	0.563	-1.167	0.445	< 0.001
Ero1l	0.258	1.196	0.664	0.753	1.686	0.089	0.806	1.749	0.055	1.011	2.015	0.005
Esm1	-3	0.125	< 0.001	-0.053	0.964	0.969	-0.099	0.934	0.891	-3.053	0.12	< 0.001
Ets2	0.697	1.621	< 0.001	0.516	1.43	< 0.001	0.596	1.512	< 0.001	1.213	2.318	< 0.001
Evpl	1.145	2.211	< 0.001	0.084	1.06	0.879	0.043	1.031	0.933	1.229	2.344	< 0.001
F5	0.407	1.326	0.442	0.626	1.543	0.177	1.57	2.97	< 0.001	1.033	2.046	0.003
Fam163a	1.205	2.306	< 0.001	1.315	2.489	< 0.001	1.65	3.138	< 0.001	2.521	5.739	< 0.001
Fam171b	-0.406	0.755	0.066	-0.619	0.651	0.003	-0.716	0.609	< 0.001	-1.025	0.492	< 0.001
Fam198a	-0.796	0.576	< 0.001	-1.041	0.486	< 0.001	-0.867	0.548	< 0.001	-1.837	0.28	< 0.001
Fam19a5	-0.795	0.576	0.001	-0.715	0.609	0.01	-0.866	0.549	< 0.001	-1.51	0.351	< 0.001
Fcrl2	-2.46	0.182	< 0.001	-0.54	0.688	0.28	-0.565	0.676	0.041	-3	0.125	< 0.001
Fgf12	-1.009	0.497	0.009	-1.091	0.469	0.031	-1.072	0.476	0.002	-2.101	0.233	< 0.001
Fgf2	1.498	2.825	< 0.001	-0.062	0.958	0.933	-0.019	0.987	0.977	1.436	2.706	< 0.001
Fhod3-2	-0.869	0.548	0.028	-0.514	0.7	0.352	-0.342	0.789	0.469	-1.383	0.383	< 0.001
Figf	1.955	3.877	< 0.001	0.117	1.084	0.72	0.436	1.353	0.066	2.072	4.205	< 0.001
Filip1	-1.389	0.382	< 0.001	0.217	1.162	0.802	0.277	1.212	0.579	-1.172	0.444	0.001
Fkbp5	2.861	7.264	< 0.001	-0.019	0.987	0.953	-0.291	0.817	0.068	2.842	7.169	< 0.001
Flrt1	-0.611	0.655	< 0.001	-0.532	0.691	0.003	-0.389	0.764	0.022	-1.143	0.453	< 0.001
Flt4	-2.152	0.225	< 0.001	0.727	1.655	0.384	-0.54	0.688	0.301	-1.425	0.372	0.001
Fmo2	2.216	4.647	< 0.001	0.47	1.386	0.278	0.672	1.593	0.139	2.687	6.439	< 0.001
Folr1	-1.054	0.482	< 0.001	-0.299	0.813	0.581	-0.808	0.571	0.007	-1.353	0.391	< 0.001
Frzb	-0.306	0.809	0.215	-1.72	0.304	< 0.001	-2.034	0.244	< 0.001	-2.026	0.246	< 0.001
Fstl3	0.317	1.246	0.563	0.73	1.659	0.08	0.492	1.406	0.254	1.047	2.067	0.001
Fzd5	-0.517	0.699	0.236	-0.536	0.69	0.273	-0.931	0.525	0.007	-1.053	0.482	0.001
Gabra1	-1.359	0.39	0.004	-0.466	0.724	0.593	-0.328	0.796	0.561	-1.826	0.282	< 0.001
Gabrb2	-1.817	0.284	< 0.001	0.405	1.324	0.485	-0.019	0.987	0.974	-1.411	0.376	< 0.001
Gadd45g	0.629	1.547	< 0.001	0.525	1.439	0.002	0.516	1.43	0.002	1.155	2.226	< 0.001
Galnt3	-0.253	0.839	0.594	-0.777	0.584	0.028	-0.792	0.578	0.016	-1.03	0.49	< 0.001
Galnt9	1.179	2.265	< 0.001	0.319	1.248	0.508	0.732	1.661	0.047	1.499	2.826	< 0.001
Gap43	-1.11	0.463	< 0.001	-0.184	0.881	0.719	-0.629	0.647	0.008	-1.294	0.408	< 0.001
Gas2	-0.203	0.869	0.34	-1.2	0.435	< 0.001	-1.31	0.403	< 0.001	-1.403	0.378	< 0.001
Gfra1	-0.325	0.798	0.224	-0.777	0.584	< 0.001	-0.348	0.786	0.156	-1.102	0.466	< 0.001
Ggt7	-0.017	0.988	0.984	1.045	2.063	0.027	0.865	1.822	0.051	1.027	2.038	0.009
Ggta1p	1.129	2.187	< 0.001	0.059	1.042	0.852	0.09	1.064	0.714	1.188	2.278	< 0.001
Gipr	2.569	5.933	0.026	1.538	2.905	0.243	1.728	3.313	0.183	4.107	17.233	< 0.001
Gp1ba	0.854	1.808	0.086	0.636	1.554	0.249	1.293	2.45	0.002	1.49	2.808	< 0.001
Gpd1	-2.28	0.206	< 0.001	-1.341	0.395	0.059	-3.978	0.063	< 0.001	-3.621	0.081	< 0.001
Gpr63	0.988	1.983	< 0.001	0.162	1.119	0.674	0.243	1.184	0.443	1.15	2.219	< 0.001
Gria1	-1.646	0.32	< 0.001	0.105	1.076	0.936	-0.044	0.97	0.95	-1.541	0.344	< 0.001
Gria2	-0.754	0.593	0.02	-0.627	0.648	0.105	-0.399	0.758	0.281	-1.381	0.384	< 0.001
Gria3	0.685	1.608	< 0.001	0.459	1.375	0.012	1.099	2.141	< 0.001	1.144	2.21	< 0.001
Grik3	-0.865	0.549	0.019	-1.587	0.333	< 0.001	-1.401	0.379	< 0.001	-2.452	0.183	< 0.001
Gsg1l	-1.437	0.369	< 0.001	0.213	1.159	0.672	-0.004	0.998	0.994	-1.224	0.428	< 0.001
Gsto2	0.516	1.43	0.305	0.548	1.462	0.262	0.798	1.738	0.042	1.064	2.091	0.002
Hbegf	-0.49	0.712	0.387	-0.63	0.646	0.301	-0.966	0.512	0.027	-1.12	0.46	0.007
Hecw1	-0.451	0.732	0.266	-0.62	0.651	0.131	-0.389	0.764	0.313	-1.071	0.476	< 0.001
Hhipl1	0.624	1.541	0.027	0.387	1.308	0.25	-0.289	0.819	0.418	1.011	2.015	< 0.001
Hif3a	3.163	8.957	< 0.001	-0.32	0.801	0.139	1.091	2.131	< 0.001	2.843	7.174	< 0.001
Hmgcs2	2.556	5.88	< 0.001	-0.272	0.828	0.129	0.43	1.348	0.025	2.284	4.871	< 0.001
Hs3st3b1	1.158	2.232	< 0.001	-0.027	0.981	0.952	0.07	1.05	0.822	1.131	2.19	< 0.001
Hs3st6	0.7	1.624	0.216	1.021	2.03	0.023	1.828	3.551	< 0.001	1.721	3.297	< 0.001
Hs6st2	-0.811	0.57	< 0.001	-0.812	0.57	< 0.001	-1.301	0.406	< 0.001	-1.622	0.325	< 0.001
Ifitm10	1.773	3.418	< 0.001	-0.233	0.851	0.619	-0.498	0.708	0.233	1.54	2.908	< 0.001
Igfbp2	1.278	2.426	< 0.001	0.148	1.108	0.678	0.094	1.067	0.788	1.426	2.687	< 0.001
Il1r1	1.947	3.856	< 0.001	-0.753	0.593	< 0.001	-0.197	0.872	0.219	1.194	2.288	< 0.001
Il1rap	1.039	2.054	< 0.001	0.427	1.344	0.231	0.464	1.379	0.17	1.465	2.761	< 0.001
Il6r	1.986	3.961	< 0.001	-0.536	0.689	0.005	-0.094	0.937	0.753	1.449	2.731	< 0.001
Inhbb	1.4	2.638	< 0.001	0.135	1.098	0.712	0.867	1.823	< 0.001	1.534	2.896	< 0.001
Irx3	-0.714	0.61	0.124	-0.67	0.629	0.253	-0.719	0.608	0.086	-1.383	0.383	< 0.001
Isg20	0.325	1.253	0.387	1.165	2.242	< 0.001	0.959	1.943	< 0.001	1.49	2.809	< 0.001
Itga8	1.465	2.761	< 0.001	0.681	1.603	< 0.001	1.649	3.136	< 0.001	2.146	4.427	< 0.001
Kcna5	0.452	1.368	0.079	0.61	1.527	0.009	0.592	1.507	0.009	1.062	2.088	< 0.001
Kcnc3	0.37	1.293	0.583	1.471	2.773	0.001	1.307	2.475	0.002	1.842	3.584	< 0.001
Kcne2	-0.421	0.747	0.478	-1.288	0.409	0.012	-0.437	0.739	0.408	-1.709	0.306	< 0.001
Kcng1	2.052	4.148	< 0.001	-0.027	0.981	0.963	0.207	1.155	0.589	2.025	4.071	< 0.001
Kcnj15	1.762	3.392	< 0.001	0.346	1.271	0.27	0.567	1.481	0.037	2.108	4.31	< 0.001
Kcnj6	-0.946	0.519	0.125	2.765	6.799	< 0.001	2.545	5.834	< 0.001	1.82	3.53	< 0.001
Kcnt2	-0.096	0.936	0.879	-1.001	0.5	0.018	-0.331	0.795	0.459	-1.096	0.468	0.002
Kdr	-2.549	0.171	< 0.001	-0.153	0.9	0.752	-0.248	0.842	0.297	-2.701	0.154	< 0.001
Kera	-1.561	0.339	< 0.001	0.061	1.044	0.959	-0.987	0.505	0.02	-1.5	0.354	< 0.001
Kiaa1671	-0.738	0.6	0.121	-0.286	0.82	0.709	-0.551	0.683	0.233	-1.024	0.492	0.009
Kirrel3	-0.923	0.527	0.001	-0.763	0.589	0.034	-1.417	0.374	< 0.001	-1.686	0.311	< 0.001
Klf14	-0.586	0.666	0.063	-1.012	0.496	0.001	-1.038	0.487	< 0.001	-1.598	0.33	< 0.001
Klf15	2.261	4.795	< 0.001	-0.351	0.784	0.015	-0.002	0.998	0.994	1.911	3.76	< 0.001
Klf9	1.682	3.209	< 0.001	-0.33	0.796	0.168	0.021	1.014	0.957	1.353	2.554	< 0.001
Klhl34	-0.544	0.686	0.186	-0.539	0.688	0.242	-0.812	0.57	0.02	-1.083	0.472	0.001
LOC100125362	-1.462	0.363	< 0.001	-0.222	0.857	0.714	-0.087	0.941	0.835	-1.685	0.311	< 0.001
LOC100362814	2.887	7.395	< 0.001	-0.836	0.56	0.017	-0.816	0.568	0.103	2.05	4.142	< 0.001
LOC100909405	0.83	1.778	< 0.001	0.527	1.441	0.044	0.689	1.612	0.004	1.357	2.562	< 0.001
LOC100909954	5.595	48.352	< 0.001	1.283	2.434	< 0.001	3.645	12.514	< 0.001	6.879	117.679	< 0.001
LOC100910797	0.285	1.218	0.303	0.817	1.761	< 0.001	0.783	1.721	< 0.001	1.101	2.145	< 0.001
LOC100910885	0.498	1.413	0.354	1.21	2.313	0.001	1.006	2.009	0.007	1.708	3.268	< 0.001
LOC102548393	0.993	1.99	0.055	0.063	1.044	0.956	1.152	2.222	0.015	1.055	2.078	0.02
LOC102548488	1.191	2.283	0.067	0.346	1.271	0.734	1.146	2.213	0.079	1.537	2.902	0.005
LOC102550135	2.048	4.135	< 0.001	-0.274	0.827	0.575	0.526	1.44	0.19	1.774	3.419	< 0.001
LOC102550162	-0.046	0.969	0.949	-1.065	0.478	0.007	-0.623	0.649	0.141	-1.111	0.463	0.001
LOC102550182	-0.714	0.61	0.264	-0.438	0.738	0.624	0.028	1.02	0.974	-1.152	0.45	0.022
LOC102550542	0.765	1.7	0.003	0.292	1.225	0.412	-0.073	0.951	0.871	1.057	2.081	< 0.001
LOC102550985	0.929	1.903	0.022	0.296	1.228	0.629	0.681	1.603	0.123	1.225	2.337	< 0.001
LOC102551240	0.833	1.781	0.01	0.218	1.163	0.674	0.998	1.997	0.001	1.051	2.072	< 0.001
LOC102552029	-0.001	1	0.998	1.16	2.234	< 0.001	1.157	2.23	< 0.001	1.159	2.233	< 0.001
LOC102552122	0.815	1.759	0.226	0.883	1.844	0.151	1.755	3.375	< 0.001	1.698	3.245	< 0.001
LOC102552294	0.41	1.329	0.642	1.013	2.019	0.127	1.067	2.095	0.08	1.424	2.682	0.006
LOC102552995	-0.41	0.752	0.298	-0.714	0.61	0.063	-0.595	0.662	0.066	-1.124	0.459	< 0.001
LOC102553088	1.641	3.119	< 0.001	-0.057	0.961	0.866	0.324	1.252	0.115	1.584	2.998	< 0.001
LOC102554622	0.072	1.052	0.823	1.464	2.759	< 0.001	1.396	2.631	< 0.001	1.537	2.901	< 0.001
LOC102555037	-0.826	0.564	0.054	-0.259	0.835	0.732	-0.527	0.694	0.218	-1.086	0.471	0.003
LOC102555274	-0.623	0.649	< 0.001	-0.839	0.559	< 0.001	-0.745	0.597	< 0.001	-1.462	0.363	< 0.001
LOC102555814	-0.372	0.773	0.492	1.437	2.708	< 0.001	1.535	2.897	< 0.001	1.066	2.093	< 0.001
LOC103689966	-0.82	0.566	0.005	-0.249	0.842	0.634	-0.479	0.717	0.121	-1.069	0.477	< 0.001
LOC103690428	0.387	1.308	0.499	0.917	1.888	0.027	1.454	2.739	< 0.001	1.304	2.469	< 0.001
LOC103690963	1.293	2.45	0.004	0.102	1.073	0.918	1.63	3.095	< 0.001	1.395	2.63	0.001
LOC103690971	-0.066	0.955	0.891	-1.09	0.47	< 0.001	-0.862	0.55	0.001	-1.156	0.449	< 0.001
LOC103691827	1.252	2.382	0.004	-0.071	0.952	0.947	0.879	1.839	0.069	1.182	2.268	0.004
LOC103691838	0.744	1.675	0.031	0.294	1.226	0.543	0.604	1.52	0.089	1.038	2.053	< 0.001
LOC103692002	0.809	1.752	< 0.001	0.297	1.228	0.375	0.699	1.624	0.004	1.106	2.152	< 0.001
LOC103692136	-0.702	0.615	0.023	-0.574	0.672	0.125	-0.204	0.868	0.611	-1.276	0.413	< 0.001
LOC103692437	0.565	1.48	0.167	-1.786	0.29	< 0.001	-1.354	0.391	< 0.001	-1.221	0.429	< 0.001
LOC103693761	-0.821	0.566	0.022	-0.364	0.777	0.52	-0.295	0.815	0.487	-1.185	0.44	< 0.001
LOC103693764	-0.699	0.616	0.251	-0.444	0.735	0.588	-0.661	0.632	0.238	-1.143	0.453	0.017
LOC103693925	-0.246	0.843	0.731	-1.37	0.387	0.007	-1.012	0.496	0.032	-1.617	0.326	< 0.001
LOC500066	1.096	2.137	< 0.001	0.088	1.063	0.868	0.11	1.079	0.799	1.184	2.271	< 0.001
LOC500300	1.864	3.64	< 0.001	0.402	1.321	0.588	-0.007	0.995	0.994	2.266	4.809	< 0.001
LOC680227	1.251	2.38	0.01	0.365	1.288	0.624	1.26	2.394	0.009	1.616	3.066	< 0.001
LOC685580	0.985	1.98	< 0.001	0.087	1.062	0.848	0.483	1.398	0.049	1.072	2.103	< 0.001
LOC687707	0.503	1.417	0.485	1.108	2.155	0.043	1.105	2.151	0.038	1.611	3.055	< 0.001
LOC690437	2.614	6.122	< 0.001	0.059	1.042	0.958	-0.2	0.87	0.828	2.673	6.379	< 0.001
Lat	-2.096	0.234	< 0.001	0.82	1.765	0.181	-0.171	0.888	0.735	-1.276	0.413	< 0.001
Lcn2	2.962	7.791	< 0.001	-1.208	0.433	< 0.001	-0.981	0.507	< 0.001	1.753	3.372	< 0.001
Lcor-2	1.059	2.083	0.036	-0.051	0.965	0.965	0.557	1.471	0.352	1.007	2.01	0.03
Lcp1	-0.947	0.519	< 0.001	-0.266	0.832	0.426	-0.489	0.712	0.018	-1.213	0.431	< 0.001
Ldb3	2.182	4.539	< 0.001	0.484	1.398	0.018	0.609	1.526	0.015	2.666	6.347	< 0.001
Leprel1	0.043	1.03	0.879	1.223	2.334	< 0.001	1.078	2.112	< 0.001	1.266	2.405	< 0.001
Lgals9	-1.544	0.343	< 0.001	-1.248	0.421	0.044	-1.241	0.423	0.004	-2.793	0.144	< 0.001
Lgalsl	1.285	2.436	< 0.001	0.015	1.01	0.967	0.288	1.221	0.077	1.3	2.462	< 0.001
Lgr5	1.981	3.949	< 0.001	-0.197	0.872	0.527	-0.16	0.895	0.615	1.785	3.445	< 0.001
Lhfpl2	-0.808	0.571	< 0.001	-0.224	0.856	0.356	-0.431	0.742	0.007	-1.032	0.489	< 0.001
Limch1	-0.795	0.576	< 0.001	-0.516	0.699	< 0.001	-0.762	0.59	< 0.001	-1.311	0.403	< 0.001
Lims2	1.467	2.764	< 0.001	0.186	1.137	0.352	0.365	1.288	0.024	1.653	3.144	< 0.001
Lmo3	-1.228	0.427	0.006	-1.51	0.351	0.013	-1.774	0.292	< 0.001	-2.737	0.15	< 0.001
Loxl4	-0.696	0.617	0.001	-0.359	0.779	0.184	-0.667	0.63	0.002	-1.055	0.481	< 0.001
Lphn3	-0.377	0.77	0.009	-0.715	0.609	< 0.001	-0.479	0.718	< 0.001	-1.092	0.469	< 0.001
Lpin1	1.601	3.034	< 0.001	-0.034	0.977	0.915	0.04	1.028	0.88	1.567	2.963	< 0.001
Lrrc15	-1.053	0.482	< 0.001	-0.168	0.89	0.761	0.065	1.046	0.891	-1.221	0.429	< 0.001
Lrrc4b	-0.856	0.553	< 0.001	-0.425	0.745	0.242	-0.583	0.668	0.018	-1.28	0.412	< 0.001
Lrrn1	0.145	1.106	0.528	-1.956	0.258	< 0.001	-1.604	0.329	< 0.001	-1.81	0.285	< 0.001
Lrrn3	-0.41	0.753	0.052	-0.66	0.633	0.002	-0.684	0.622	< 0.001	-1.071	0.476	< 0.001
Lrrtm2	0.388	1.308	0.508	-1.65	0.319	< 0.001	-1.613	0.327	< 0.001	-1.262	0.417	0.003
Lypd1	-1.002	0.499	< 0.001	-0.776	0.584	0.013	-0.912	0.531	< 0.001	-1.778	0.292	< 0.001
Lypd6	-0.33	0.796	0.179	-0.784	0.581	< 0.001	-0.734	0.601	< 0.001	-1.114	0.462	< 0.001
Mafb	-0.285	0.82	0.043	-0.93	0.525	< 0.001	-0.95	0.518	< 0.001	-1.216	0.431	< 0.001
Maff	1.19	2.281	0.076	0.417	1.335	0.674	-0.038	0.974	0.974	1.606	3.045	0.004
Maob	-0.612	0.654	0.072	-0.649	0.638	0.104	-0.714	0.61	0.018	-1.261	0.417	< 0.001
Map3k6	2.104	4.299	< 0.001	0.072	1.051	0.848	0.021	1.015	0.961	2.176	4.518	< 0.001
Map7	0.804	1.746	0.001	0.331	1.258	0.327	0.16	1.117	0.675	1.135	2.196	< 0.001
Matn4	-0.713	0.61	< 0.001	-0.85	0.555	< 0.001	-0.849	0.555	< 0.001	-1.562	0.339	< 0.001
Mcam	-1.007	0.498	< 0.001	-0.068	0.954	0.831	-0.31	0.807	0.049	-1.075	0.475	< 0.001
Mdk	-1.078	0.474	< 0.001	-0.146	0.904	0.578	-0.702	0.615	< 0.001	-1.225	0.428	< 0.001
Medag	-0.641	0.641	0.009	-0.984	0.506	< 0.001	-0.871	0.547	< 0.001	-1.624	0.324	< 0.001
Mex3b	-0.777	0.584	< 0.001	-0.519	0.698	0.008	-0.598	0.661	< 0.001	-1.295	0.407	< 0.001
Mfng	-1.552	0.341	0.001	0.504	1.418	0.526	-0.273	0.827	0.66	-1.048	0.483	0.018
Mgat4a	1.691	3.23	< 0.001	-0.463	0.725	0.011	-0.029	0.98	0.931	1.228	2.342	< 0.001
Mgp	0.914	1.884	< 0.001	0.7	1.625	< 0.001	1.097	2.139	< 0.001	1.614	3.062	< 0.001
Mgst2	3.183	9.084	< 0.001	-0.145	0.904	0.72	0.066	1.047	0.906	3.038	8.216	< 0.001
Mlph	2.686	6.435	< 0.001	0.559	1.473	0.05	1.284	2.435	< 0.001	3.245	9.481	< 0.001
Mlxipl	1.895	3.718	< 0.001	0.315	1.244	0.622	0.497	1.411	0.408	2.209	4.625	< 0.001
Mmp11	-0.937	0.522	< 0.001	-0.901	0.536	< 0.001	-1.097	0.468	< 0.001	-1.838	0.28	< 0.001
Mmp13	-0.071	0.952	0.855	-1.014	0.495	< 0.001	-0.887	0.541	< 0.001	-1.085	0.471	< 0.001
Mmp15	-1.984	0.253	< 0.001	0.151	1.11	0.862	-0.144	0.905	0.721	-1.833	0.281	< 0.001
Mmp3	-0.543	0.686	0.014	-2.255	0.21	< 0.001	-2.316	0.201	< 0.001	-2.798	0.144	< 0.001
Mmp9	-4.226	0.053	< 0.001	0.585	1.5	0.524	-0.979	0.507	0.125	-3.642	0.08	< 0.001
Mmrn2	-1.91	0.266	< 0.001	-0.034	0.976	0.972	-0.409	0.753	0.279	-1.944	0.26	< 0.001
Mpeg1	-0.999	0.5	< 0.001	-0.591	0.664	0.026	-0.698	0.616	0.001	-1.59	0.332	< 0.001
Mpped2	-0.279	0.824	0.047	-0.888	0.541	< 0.001	-0.692	0.619	< 0.001	-1.166	0.446	< 0.001
Mrc1	2.135	4.394	< 0.001	-0.221	0.858	0.606	0.318	1.247	0.38	1.914	3.77	< 0.001
Mt1a	3.512	11.412	< 0.001	1.87	3.655	< 0.001	1.067	2.095	0.346	5.382	41.712	< 0.001
Muc1	-0.457	0.729	0.086	1.49	2.809	< 0.001	1.379	2.6	< 0.001	1.034	2.047	< 0.001
Mybpc1	0.307	1.237	0.482	1.776	3.424	< 0.001	1.418	2.672	< 0.001	2.082	4.234	< 0.001
Myct1	-0.954	0.516	0.029	-0.967	0.512	0.079	-0.55	0.683	0.228	-1.921	0.264	< 0.001
Myh11	0.535	1.449	0.086	0.72	1.647	0.009	0.897	1.862	< 0.001	1.255	2.387	< 0.001
Myh3	1.021	2.029	0.165	3.31	9.917	< 0.001	2.85	7.208	< 0.001	4.331	20.126	< 0.001
Myl1	0.045	1.032	0.967	3.693	12.933	< 0.001	2.378	5.197	< 0.001	3.738	13.342	< 0.001
Mylpf	-0.187	0.878	0.762	2.043	4.12	< 0.001	0.946	1.927	0.004	1.856	3.619	< 0.001
Myo16	2.786	6.899	< 0.001	1.41	2.658	< 0.001	1.25	2.378	0.002	4.197	18.338	< 0.001
Myof	0.849	1.802	< 0.001	0.33	1.257	0.034	0.321	1.249	0.039	1.179	2.264	< 0.001
Ncf1	-1.318	0.401	0.007	0.261	1.199	0.784	-0.676	0.626	0.209	-1.056	0.481	0.022
Nckap5	-0.372	0.773	0.189	-0.97	0.51	< 0.001	-0.628	0.647	0.007	-1.342	0.394	< 0.001
Ndnf	-0.547	0.684	0.002	-0.905	0.534	< 0.001	-0.703	0.614	< 0.001	-1.452	0.366	< 0.001
Ndrg1	0.887	1.849	0.029	0.67	1.591	0.148	0.718	1.645	0.099	1.557	2.943	< 0.001
Ndrg2	1.771	3.413	< 0.001	-0.223	0.857	0.158	-0.011	0.993	0.966	1.548	2.924	< 0.001
Ndst4	1.22	2.33	0.062	0.602	1.518	0.456	1.662	3.166	0.003	1.822	3.536	0.001
Nefm	-1.839	0.28	< 0.001	-0.788	0.579	0.3	-1.518	0.349	0.001	-2.626	0.162	< 0.001
Nell2	-0.899	0.536	0.009	-0.37	0.774	0.513	-0.773	0.585	0.021	-1.27	0.415	< 0.001
Nes	-1.485	0.357	0.001	0.365	1.288	0.662	-0.344	0.788	0.509	-1.12	0.46	0.005
Nfil3	1.112	2.162	< 0.001	-0.093	0.937	0.814	-0.285	0.821	0.285	1.019	2.026	< 0.001
Nfkbia	1.099	2.142	< 0.001	0.14	1.102	0.443	0.105	1.076	0.567	1.239	2.36	< 0.001
Nfkbiz	1.422	2.679	< 0.001	0.727	1.655	< 0.001	0.714	1.64	< 0.001	2.149	4.434	< 0.001
Nkd2	-0.699	0.616	< 0.001	1.812	3.512	< 0.001	1.501	2.83	< 0.001	1.113	2.164	< 0.001
Nptxr	-0.534	0.69	< 0.001	-0.528	0.694	< 0.001	-0.692	0.619	< 0.001	-1.062	0.479	< 0.001
Nqo1	0.409	1.328	0.09	0.902	1.869	< 0.001	0.964	1.95	< 0.001	1.311	2.482	< 0.001
Nr3c2	-1.298	0.407	< 0.001	-0.574	0.672	0.326	-0.251	0.84	0.606	-1.873	0.273	< 0.001
Nrtn	0.44	1.357	0.154	0.589	1.504	0.03	-0.098	0.934	0.813	1.029	2.041	< 0.001
Ntrk2	1.397	2.633	< 0.001	-0.088	0.941	0.874	0.407	1.326	0.204	1.309	2.478	< 0.001
Opcml	1.992	3.977	< 0.001	0.081	1.058	0.916	0.7	1.624	0.141	2.073	4.207	< 0.001
Opn3	0.251	1.19	0.63	0.757	1.69	0.034	0.657	1.577	0.05	1.008	2.011	< 0.001
Otof	1.868	3.65	0.026	1.795	3.47	0.014	3.439	10.848	< 0.001	3.663	12.663	< 0.001
P2ry1	-1.658	0.317	< 0.001	-0.791	0.578	0.278	-1.098	0.467	0.003	-2.449	0.183	< 0.001
P2ry4	0.324	1.251	0.312	1.139	2.202	< 0.001	1.314	2.486	< 0.001	1.462	2.756	< 0.001
Panx3	-1.151	0.45	< 0.001	-0.235	0.85	0.445	-0.486	0.714	0.029	-1.386	0.383	< 0.001
Pcdh12	-2.026	0.246	< 0.001	0.134	1.097	0.885	-0.181	0.882	0.689	-1.892	0.269	< 0.001
Pcdh17	-0.535	0.69	0.026	-0.483	0.716	0.085	-0.073	0.951	0.841	-1.018	0.494	< 0.001
Pcdh19	-0.411	0.752	0.206	-0.707	0.613	0.019	-0.689	0.62	0.009	-1.118	0.461	< 0.001
Per1	2.227	4.683	< 0.001	0.05	1.035	0.834	0.649	1.568	< 0.001	2.277	4.848	< 0.001
Per2	0.721	1.648	< 0.001	0.39	1.31	0.005	0.537	1.451	< 0.001	1.111	2.159	< 0.001
Per3	-1.091	0.47	< 0.001	0.019	1.013	0.967	-0.047	0.968	0.88	-1.071	0.476	< 0.001
Perp	3.93	15.242	< 0.001	-1.497	0.354	< 0.001	-0.38	0.768	0.622	2.433	5.4	< 0.001
Pfkp	0.041	1.029	0.932	1.509	2.846	< 0.001	1.371	2.587	< 0.001	1.55	2.928	< 0.001
Phactr3	4.054	16.608	< 0.001	-0.039	0.974	0.966	-0.074	0.95	0.955	4.015	16.169	< 0.001
Pik3ap1	1.826	3.546	< 0.001	0.239	1.18	0.548	-0.205	0.868	0.613	2.066	4.186	< 0.001
Pik3c2b	-1.336	0.396	< 0.001	-0.262	0.834	0.27	-0.652	0.637	< 0.001	-1.598	0.33	< 0.001
Pik3cg	-0.693	0.618	0.027	-0.594	0.662	0.135	0.075	1.053	0.874	-1.288	0.41	< 0.001
Pik3ip1	2.148	4.431	< 0.001	-0.104	0.93	0.748	0.174	1.128	0.525	2.043	4.122	< 0.001
Pik3r1	1.373	2.591	< 0.001	-0.172	0.888	0.1	0.27	1.206	0.003	1.201	2.299	< 0.001
Pitpnm3	-0.6	0.66	< 0.001	-1.246	0.422	< 0.001	-1.209	0.433	< 0.001	-1.846	0.278	< 0.001
Piwil2	0.635	1.552	0.154	0.477	1.392	0.323	0.715	1.641	0.067	1.111	2.16	0.001
Pla2g2a	-1.293	0.408	0.02	-1.077	0.474	0.153	-1.231	0.426	0.02	-2.371	0.193	< 0.001
Pla2r1	2.462	5.509	< 0.001	-0.743	0.598	< 0.001	0.401	1.321	0.129	1.719	3.292	< 0.001
Plcg2	-1.376	0.385	< 0.001	0.243	1.184	0.497	-0.336	0.792	0.141	-1.133	0.456	< 0.001
Plekhg4	0.243	1.184	0.524	0.943	1.923	< 0.001	1.516	2.859	< 0.001	1.186	2.275	< 0.001
Plxdc2	-0.371	0.773	0.023	-0.646	0.639	< 0.001	-0.636	0.643	< 0.001	-1.018	0.494	< 0.001
Pm20d2	-0.354	0.782	0.255	-0.741	0.598	0.007	-0.728	0.604	0.002	-1.095	0.468	< 0.001
Podxl2	-0.88	0.543	< 0.001	-0.61	0.655	0.002	-1.041	0.486	< 0.001	-1.491	0.356	< 0.001
Pon2	-0.527	0.694	0.029	-0.478	0.718	0.083	-0.292	0.817	0.283	-1.005	0.498	< 0.001
Postn	1.357	2.562	< 0.001	-0.306	0.809	0.186	-0.014	0.99	0.967	1.051	2.071	< 0.001
Ppa1	1.136	2.198	< 0.001	0.406	1.325	0.002	0.152	1.111	0.373	1.542	2.913	< 0.001
Ppil6	0.29	1.223	0.712	0.865	1.822	0.12	1.737	3.332	< 0.001	1.156	2.228	0.007
Ppl	2.245	4.739	< 0.001	-0.585	0.667	0.073	-0.636	0.643	0.092	1.66	3.16	< 0.001
Ppm1e	0.292	1.224	0.657	0.818	1.763	0.082	1.683	3.211	< 0.001	1.11	2.159	0.002
Ppp1r16b	-0.928	0.525	< 0.001	-0.418	0.748	0.134	-0.209	0.865	0.394	-1.347	0.393	< 0.001
Ppp1r3c	1.03	2.043	0.009	0.355	1.279	0.552	0.647	1.566	0.154	1.385	2.612	< 0.001
Prdm1	-2.629	0.162	< 0.001	0.415	1.334	0.601	-0.21	0.865	0.645	-2.214	0.216	< 0.001
Prkcg	0.29	1.222	0.62	1.344	2.538	< 0.001	1.514	2.856	< 0.001	1.633	3.102	< 0.001
Prnp	0.399	1.319	< 0.001	0.644	1.562	< 0.001	0.317	1.246	0.001	1.043	2.06	< 0.001
Prodh	3.589	12.032	< 0.001	-0.655	0.635	0.002	-0.223	0.857	0.594	2.934	7.64	< 0.001
Prss12	-0.526	0.695	0.032	-0.722	0.606	0.004	-0.858	0.552	< 0.001	-1.248	0.421	< 0.001
Prss35	-1.365	0.388	< 0.001	-0.008	0.995	0.991	-0.871	0.547	0.001	-1.373	0.386	< 0.001
Ptger4	0.935	1.912	0.038	0.739	1.669	0.112	-0.04	0.973	0.961	1.674	3.19	< 0.001
Ptprg	1.257	2.39	< 0.001	-0.161	0.894	0.584	0.243	1.183	0.303	1.096	2.138	< 0.001
Ptprz1	-1.401	0.379	< 0.001	-0.711	0.611	0.008	-0.94	0.521	< 0.001	-2.112	0.231	< 0.001
Pygl	0.581	1.496	0.003	0.583	1.497	0.003	0.562	1.476	0.004	1.163	2.239	< 0.001
Pygm	-0.313	0.805	0.264	-0.738	0.6	0.003	-0.634	0.644	0.003	-1.051	0.483	< 0.001
RGD1307621	0.031	1.022	0.96	-1.262	0.417	< 0.001	-0.527	0.694	0.149	-1.23	0.426	< 0.001
RGD1309108	3.955	15.514	< 0.001	0.003	1.002	0.999	1.104	2.149	0.066	3.958	15.545	< 0.001
RGD1309821	1.495	2.819	< 0.001	-0.193	0.875	0.622	0.159	1.117	0.676	1.302	2.466	< 0.001
RGD1310587	-1.135	0.455	< 0.001	-0.625	0.649	0.021	-0.213	0.863	0.357	-1.76	0.295	< 0.001
RGD1311756	0.632	1.55	0.081	0.42	1.338	0.318	0.938	1.916	0.002	1.052	2.074	< 0.001
RGD1560314	1.627	3.088	< 0.001	0.832	1.78	< 0.001	0.462	1.378	0.07	2.459	5.497	< 0.001
RGD1563615	-0.393	0.761	0.073	-0.657	0.634	0.001	-0.384	0.766	0.071	-1.05	0.483	< 0.001
RGD1565819	1.014	2.019	0.023	0.579	1.494	0.26	1.279	2.427	0.001	1.593	3.016	< 0.001
RT1-M6-2	0.384	1.305	0.499	0.773	1.708	0.078	1.103	2.148	0.002	1.157	2.23	0.001
Rab32	-0.852	0.554	0.075	-0.414	0.751	0.554	-0.479	0.717	0.357	-1.266	0.416	0.002
Rac2	-0.802	0.574	0.019	-0.685	0.622	0.107	-1.34	0.395	< 0.001	-1.487	0.357	< 0.001
Rasgrf2	2.262	4.798	< 0.001	-0.775	0.584	0.221	0.004	1.003	0.996	1.487	2.803	0.003
Rasgrp1	2.966	7.814	< 0.001	-1.172	0.444	0.012	0.214	1.16	0.814	1.794	3.469	< 0.001
Rassf4	-1.768	0.294	< 0.001	0.398	1.318	0.664	-0.242	0.846	0.68	-1.37	0.387	0.001
Rbfox1	-1.171	0.444	0.028	0.085	1.061	0.95	-0.472	0.721	0.433	-1.087	0.471	0.023
Rbfox3	1.24	2.362	< 0.001	0.564	1.479	0.15	0.678	1.6	0.083	1.805	3.493	< 0.001
Reln	-0.933	0.524	0.12	-0.157	0.897	0.89	0.433	1.35	0.537	-1.09	0.47	0.033
Reps2	-0.119	0.921	0.826	-1.359	0.39	< 0.001	-1.051	0.483	< 0.001	-1.478	0.359	< 0.001
Rgs7bp	1.464	2.758	< 0.001	-0.395	0.761	0.142	-0.141	0.907	0.693	1.069	2.098	< 0.001
Rgs7bp-2	1.695	3.237	< 0.001	-0.29	0.818	0.535	0.115	1.083	0.846	1.404	2.647	< 0.001
Rims1	-0.132	0.912	0.742	-0.927	0.526	< 0.001	-0.694	0.618	0.004	-1.06	0.48	< 0.001
Rlbp1	-0.876	0.545	0.078	-0.173	0.887	0.857	-1.405	0.378	0.001	-1.05	0.483	0.014
Rnase13	2.28	4.855	< 0.001	-0.693	0.619	0.064	-0.023	0.984	0.974	1.587	3.003	< 0.001
Rnf152	1.542	2.912	< 0.001	-0.055	0.963	0.948	0.608	1.524	0.151	1.488	2.804	< 0.001
Rph3al	0.523	1.437	0.227	0.57	1.484	0.167	0.431	1.348	0.297	1.093	2.133	< 0.001
Samd14	-1.399	0.379	< 0.001	0.076	1.054	0.924	-0.563	0.677	0.047	-1.322	0.4	< 0.001
Satb2	-0.985	0.505	0.001	-0.206	0.867	0.703	-0.291	0.817	0.466	-1.191	0.438	< 0.001
Scarf1	-1.152	0.45	0.012	0.145	1.106	0.889	-0.31	0.807	0.581	-1.007	0.498	0.016
Scube2	-0.91	0.532	< 0.001	-1.194	0.437	< 0.001	-1.24	0.423	< 0.001	-2.103	0.233	< 0.001
Scx	-0.738	0.6	0.006	-0.402	0.757	0.302	-0.795	0.576	0.001	-1.139	0.454	< 0.001
Sdpr	-1.338	0.396	< 0.001	0.001	1.001	0.999	-0.681	0.624	0.005	-1.337	0.396	< 0.001
Sec14l5	2.459	5.5	< 0.001	0.511	1.425	0.394	-0.011	0.993	0.992	2.971	7.838	< 0.001
Sema3e	-0.094	0.937	0.732	-1.093	0.469	< 0.001	-0.816	0.568	< 0.001	-1.187	0.439	< 0.001
Sema6d	-0.516	0.699	0.001	-0.59	0.664	0.001	-0.179	0.883	0.391	-1.106	0.464	< 0.001
Sept3	-0.886	0.541	0.002	-0.349	0.785	0.479	-0.497	0.709	0.106	-1.234	0.425	< 0.001
Serpina6	-0.811	0.57	0.202	-0.964	0.513	0.195	0.264	1.201	0.708	-1.775	0.292	< 0.001
Serpinb9	-0.605	0.658	0.031	-0.434	0.74	0.232	-0.449	0.732	0.119	-1.039	0.487	< 0.001
Serpine1	2.109	4.315	< 0.001	0.471	1.386	0.078	0.486	1.401	0.083	2.58	5.981	< 0.001
Sez6l	-0.721	0.607	0.006	-0.827	0.564	0.003	-0.403	0.756	0.182	-1.548	0.342	< 0.001
Sfrp2	-0.856	0.552	< 0.001	-1.082	0.472	< 0.001	-1.293	0.408	< 0.001	-1.939	0.261	< 0.001
Sh2b2	1.793	3.464	< 0.001	0.094	1.067	0.881	0.479	1.393	0.219	1.887	3.698	< 0.001
Sh3gl3	-0.533	0.691	0.303	-0.546	0.685	0.349	-0.816	0.568	0.057	-1.078	0.474	0.005
Sh3rf3	-0.705	0.613	0.001	-0.438	0.738	0.15	-1.052	0.482	< 0.001	-1.144	0.453	< 0.001
Shank1	-0.509	0.703	0.008	-0.494	0.71	0.019	-0.276	0.826	0.216	-1.002	0.499	< 0.001
Shisa8	-1.082	0.472	0.017	-0.071	0.952	0.953	-1.207	0.433	0.003	-1.154	0.45	0.005
Sik1	0.944	1.923	< 0.001	0.297	1.229	0.295	0.391	1.311	0.126	1.241	2.364	< 0.001
Slc11a1	1.381	2.604	< 0.001	-0.274	0.827	0.543	-0.929	0.525	0.006	1.106	2.153	< 0.001
Slc16a10	0.551	1.465	0.219	0.708	1.634	0.072	0.989	1.985	0.003	1.259	2.393	< 0.001
Slc18a2	0.082	1.059	0.796	0.973	1.964	< 0.001	1.187	2.277	< 0.001	1.056	2.078	< 0.001
Slc1a1	-0.531	0.692	0.178	-0.955	0.516	0.01	-0.869	0.547	0.007	-1.486	0.357	< 0.001
Slc25a23	-1.108	0.464	0.001	0.077	1.055	0.93	-0.409	0.753	0.257	-1.031	0.489	0.001
Slc2a4	2.248	4.749	< 0.001	-0.191	0.876	0.552	-0.021	0.986	0.965	2.056	4.16	< 0.001
Slc35f1-2	0.534	1.448	0.303	1.631	3.097	< 0.001	1.345	2.54	< 0.001	2.165	4.484	< 0.001
Slc37a2	-1.956	0.258	< 0.001	-0.502	0.706	0.322	-0.982	0.506	< 0.001	-2.458	0.182	< 0.001
Slc39a8	1.496	2.82	< 0.001	0.087	1.062	0.755	0.461	1.376	0.005	1.583	2.996	< 0.001
Slc40a1	-1.139	0.454	< 0.001	-0.517	0.699	0.028	-0.79	0.578	< 0.001	-1.656	0.317	< 0.001
Slc6a12	-0.055	0.962	0.959	3	8.001	< 0.001	3.381	10.415	< 0.001	2.945	7.7	< 0.001
Slc6a2	0.115	1.083	0.916	1.67	3.182	0.003	2.438	5.418	< 0.001	1.785	3.447	< 0.001
Slc9a3	2.958	7.773	< 0.001	-0.397	0.759	0.315	0.451	1.367	0.408	2.561	5.901	< 0.001
Slco2a1	1.422	2.68	< 0.001	-0.297	0.814	0.385	-0.134	0.911	0.739	1.126	2.182	< 0.001
Slfn5	-0.59	0.664	0.007	-0.533	0.691	0.041	-0.88	0.543	< 0.001	-1.124	0.459	< 0.001
Slit1	1.668	3.177	0.002	0.407	1.326	0.658	1.045	2.064	0.099	2.074	4.211	< 0.001
Slitrk2	-1.299	0.406	< 0.001	-1.115	0.462	0.005	-1.367	0.388	< 0.001	-2.415	0.188	< 0.001
Slitrk4	-0.572	0.673	0.051	-0.861	0.55	0.007	-0.547	0.684	0.044	-1.434	0.37	< 0.001
Smim3	1.551	2.929	< 0.001	-0.118	0.921	0.656	0.105	1.076	0.688	1.432	2.699	< 0.001
Smoc1	-0.389	0.764	0.04	-1.35	0.392	< 0.001	-1.47	0.361	< 0.001	-1.739	0.299	< 0.001
Smoc2	-0.336	0.792	0.009	-0.777	0.584	< 0.001	-0.966	0.512	< 0.001	-1.113	0.462	< 0.001
Snx10	-0.805	0.572	0.004	-0.318	0.802	0.492	-0.709	0.612	0.009	-1.123	0.459	< 0.001
Sowahb	-0.335	0.793	0.613	1.763	3.394	< 0.001	0.861	1.816	0.028	1.428	2.691	< 0.001
Sox18	-1.329	0.398	< 0.001	0.112	1.081	0.856	-0.211	0.864	0.539	-1.217	0.43	< 0.001
Sox7	-3.607	0.082	< 0.001	2.346	5.084	< 0.001	0.151	1.111	0.743	-1.261	0.417	< 0.001
Sphkap	-0.004	0.997	0.994	-3.426	0.093	< 0.001	-3.56	0.085	< 0.001	-3.429	0.093	< 0.001
Spock2	2.012	4.033	< 0.001	-0.105	0.93	0.66	0.624	1.541	< 0.001	1.907	3.749	< 0.001
Spock3	-0.778	0.583	0.001	-0.958	0.515	< 0.001	-1.051	0.482	< 0.001	-1.736	0.3	< 0.001
Spon1	-0.761	0.59	0.001	-0.457	0.728	0.108	-0.377	0.77	0.152	-1.218	0.43	< 0.001
Spon2	-1.672	0.314	< 0.001	0.278	1.212	0.67	-0.335	0.793	0.429	-1.394	0.38	< 0.001
Sprn	-0.828	0.563	0.069	-0.291	0.817	0.714	-0.595	0.662	0.17	-1.119	0.46	0.004
Srgn	2.291	4.895	< 0.001	1.041	2.058	0.012	-0.407	0.754	0.643	3.333	10.074	< 0.001
St8sia2	-0.79	0.578	0.012	-0.552	0.682	0.185	-0.21	0.865	0.615	-1.342	0.394	< 0.001
Stac2	2.579	5.975	< 0.001	0.027	1.019	0.982	0.309	1.238	0.664	2.606	6.089	< 0.001
Sult1a1	3.156	8.911	< 0.001	-0.526	0.694	0.008	0.272	1.208	0.351	2.63	6.188	< 0.001
Sybu	1.915	3.772	< 0.001	0.383	1.304	0.327	0.836	1.785	0.012	2.298	4.918	< 0.001
Syk	-1.511	0.351	< 0.001	0.22	1.165	0.761	-0.324	0.799	0.46	-1.291	0.409	< 0.001
Syne1-2	1.354	2.557	0.032	0.857	1.811	0.254	2.059	4.167	< 0.001	2.211	4.63	< 0.001
Syt15	-0.428	0.743	0.319	-0.756	0.592	0.078	-0.394	0.761	0.306	-1.184	0.44	< 0.001
Syt8	0.951	1.933	0.005	0.991	1.987	0.001	1.284	2.436	< 0.001	1.942	3.842	< 0.001
Sytl1	1.748	3.359	< 0.001	0.371	1.293	0.526	0.889	1.851	0.049	2.119	4.344	< 0.001
Tbx1	-1.49	0.356	< 0.001	0.328	1.256	0.518	0.137	1.1	0.731	-1.162	0.447	< 0.001
Tcap	-0.023	0.985	0.973	1.066	2.093	0.001	0.558	1.473	0.12	1.043	2.061	< 0.001
Tcea3	-0.691	0.619	0.001	-0.4	0.758	0.128	-0.639	0.642	0.001	-1.091	0.469	< 0.001
Tenm2	-0.917	0.53	0.013	-0.395	0.76	0.511	-0.277	0.825	0.536	-1.313	0.403	< 0.001
Tex15	1.54	2.909	< 0.001	0.212	1.158	0.787	1.132	2.192	0.013	1.752	3.369	< 0.001
Tfcp2l1	1.938	3.832	< 0.001	-0.713	0.61	0.009	-0.12	0.92	0.784	1.225	2.338	< 0.001
Tgfa	2.945	7.699	< 0.001	-0.045	0.969	0.93	1.033	2.046	< 0.001	2.9	7.463	< 0.001
Tgfbr3	1.282	2.432	< 0.001	-0.189	0.877	0.206	0.15	1.109	0.329	1.093	2.133	< 0.001
Ticam2	0.383	1.304	0.407	0.656	1.575	0.09	0.827	1.774	0.015	1.039	2.054	0.001
Tie1	-1.699	0.308	< 0.001	0.5	1.414	0.113	0.045	1.031	0.917	-1.199	0.436	< 0.001
Timp4	2.275	4.84	< 0.001	-1.223	0.428	< 0.001	-0.71	0.611	0.002	1.052	2.073	< 0.001
Tinagl1	2.241	4.726	< 0.001	0.046	1.032	0.946	-0.45	0.732	0.247	2.287	4.879	< 0.001
Tll1	-0.774	0.585	< 0.001	-0.561	0.678	0.017	-0.575	0.671	0.004	-1.335	0.396	< 0.001
Tlr2	-1.091	0.47	0.024	-0.253	0.839	0.793	-0.048	0.967	0.949	-1.343	0.394	0.002
Tmem178a	-1.165	0.446	0.001	-0.482	0.716	0.412	-0.956	0.516	0.004	-1.647	0.319	< 0.001
Tmem255b	1.258	2.392	0.419	1.53	2.889	0.309	1.74	3.34	0.2	2.789	6.911	0.011
Tmem86a	-0.943	0.52	0.009	-0.13	0.914	0.874	-1.167	0.445	< 0.001	-1.073	0.475	0.001
Tnfaip8l3	2.068	4.194	< 0.001	0.079	1.057	0.824	0.351	1.276	0.178	2.148	4.431	< 0.001
Tnni1	3.637	12.442	< 0.001	1.517	2.862	< 0.001	1.338	2.528	< 0.001	5.154	35.605	< 0.001
Tnni2	1.619	3.072	< 0.001	0.697	1.622	0.028	0.939	1.917	0.003	2.316	4.981	< 0.001
Tnnt3	0.645	1.564	< 0.001	0.496	1.41	0.004	0.671	1.592	< 0.001	1.141	2.205	< 0.001
Tp53i11	-1.178	0.442	< 0.001	0.043	1.03	0.945	-0.411	0.752	0.117	-1.135	0.455	< 0.001
Tppp	-0.848	0.556	0.314	3.689	12.899	< 0.001	2.89	7.411	< 0.001	2.841	7.166	< 0.001
Tppp2	2.084	4.24	< 0.001	-0.546	0.685	0.352	0.135	1.098	0.871	1.538	2.904	< 0.001
Tppp3	-1.09	0.47	0.033	4.167	17.969	< 0.001	3.208	9.241	< 0.001	3.077	8.439	< 0.001
Trib3	-0.11	0.926	0.903	-1.218	0.43	0.023	-1.277	0.413	0.013	-1.329	0.398	0.005
Tril	-0.826	0.564	< 0.001	-0.502	0.706	0.003	-0.727	0.604	< 0.001	-1.327	0.399	< 0.001
Tsc22d3	1.558	2.945	< 0.001	0.096	1.069	0.665	0.068	1.048	0.746	1.655	3.148	< 0.001
Tuft1	0.266	1.203	0.428	0.816	1.76	< 0.001	0.956	1.94	< 0.001	1.082	2.117	< 0.001
Uba7	-0.76	0.59	< 0.001	-0.46	0.727	0.061	-0.714	0.61	< 0.001	-1.22	0.429	< 0.001
Ube2q2l	-1.075	0.475	< 0.001	-0.248	0.842	0.683	-0.51	0.702	0.119	-1.323	0.4	< 0.001
Unc5d	-0.726	0.605	0.016	-0.761	0.59	0.026	-0.448	0.733	0.175	-1.486	0.357	< 0.001
Usp54	1.704	3.259	< 0.001	-0.286	0.82	0.146	0.348	1.273	0.055	1.418	2.673	< 0.001
Vat1l	1.208	2.31	< 0.001	-0.017	0.989	0.982	0.396	1.316	0.257	1.191	2.283	< 0.001
Vcam1	-0.833	0.561	< 0.001	-0.391	0.762	0.056	-0.904	0.535	< 0.001	-1.225	0.428	< 0.001
Vstm2a	-1.113	0.462	< 0.001	-1.323	0.4	< 0.001	-1.799	0.287	< 0.001	-2.436	0.185	< 0.001
Vstm2b	-0.603	0.658	0.088	-1.943	0.26	< 0.001	-1.073	0.475	< 0.001	-2.546	0.171	< 0.001
Vwce	1.435	2.703	< 0.001	-0.36	0.779	0.082	-0.18	0.883	0.501	1.074	2.106	< 0.001
Wnk2	0.739	1.669	0.002	0.68	1.602	0.006	0.454	1.37	0.102	1.419	2.674	< 0.001
Wnt4	1.025	2.035	< 0.001	0.39	1.31	0.27	0.319	1.248	0.374	1.415	2.666	< 0.001
Wscd1	-1.708	0.306	< 0.001	0.231	1.173	0.743	-0.09	0.94	0.843	-1.477	0.359	< 0.001
Zak	0.704	1.629	0.001	0.364	1.287	0.167	0.501	1.415	0.028	1.068	2.097	< 0.001
Zbtb16	4.886	29.562	< 0.001	-0.519	0.698	0.04	0.573	1.488	0.139	4.367	20.636	< 0.001
Zic3	-1.429	0.371	< 0.001	0.301	1.232	0.717	-0.291	0.817	0.546	-1.127	0.458	0.002
Zmat3	0.069	1.049	0.791	0.949	1.93	< 0.001	1.106	2.153	< 0.001	1.017	2.024	< 0.001
