# Supplementary material for: Lithium rescues cultured rat metatarsals from dexamethasone-induced growth failure
Source: Pediatr Res. 2024 Apr 29;96(4):952–63. doi: 10.1038/s41390-024-03192-6 (PMC11502490; doi:10.1038/s41390-024-03192-6)
Supplement: Supplementary file 6 — Supplementary Table 6 [file 41390_2024_3192_MOESM6_ESM.xlsx]

## Sheet: Sheet1
	Dex vs. Control		LiCl vs. Control		Dex + LiCl vs. Dex		Dex + LiCl vs. Control
Pathway Name	Q-value	Average LFC	Q-value	Average LFC	Q-value	Average LFC	Q-value	Average LFC
Classical antibody-mediated complement activation	0.006	1.126	0.443	-0.297	0.069	-0.407	0.511	0.719
Interleukin-36 pathway	0.013	1.494	0.996	0.142	0.527	-0.176	0.038	1.317
Lysosphingolipid and LPA receptors	0.019	-0.619	0.672	-0.265	0.634	0.141	0.281	-0.478
Branched-chain amino acid catabolism	0.02	0.292	0.236	-0.15	0.031	-0.252	0.855	0.04
GPVI-mediated activation cascade	0.02	-0.352	0.265	-0.203	0.89	-0.029	0.037	-0.381
Binding and entry of HIV virion	0.042	-1.166	0.826	-0.351	0.299	0.097	0.215	-1.07
EPH-ephrin mediated repulsion of cells	0.057	-0.237	0.122	-0.108	0.668	0.006	0.024	-0.232
Hedgehog ligand biogenesis	0.09	-0.18	0.84	-0.051	0.038	0.124	0.997	-0.062
Vpu mediated degradation of CD4	0.095	-0.172	0.75	-0.046	0.03	0.134	0.995	-0.038
Ephrin signaling	0.095	-0.289	0.025	-0.201	0.46	-0.05	0.015	-0.339
Negative regulation of NOTCH4 signaling	0.095	-0.145	0.761	-0.044	0.036	0.108	0.997	-0.037
A tetrasaccharide linker sequence is required for GAG synthesis	0.095	-0.153	0.414	-0.041	0.334	-0.127	0.015	-0.28
Immunoregulatory interactions between a Lymphoid and a non-Lymphoid cell	0.095	-0.283	0.025	-0.365	0.951	-0.006	0.211	-0.237
Other semaphorin interactions	0.12	-0.216	0.524	-0.145	0.155	-0.247	0.009	-0.433
Defective B3GAT3 causes JDSSDHD	0.154	-0.145	0.348	-0.05	0.327	-0.153	0.022	-0.297
Defective B4GALT7 causes EDS, progeroid type	0.156	-0.144	0.216	-0.07	0.183	-0.174	0.013	-0.318
Regulation of activated PAK-2p34 by proteasome mediated degradation	0.179	-0.159	0.688	-0.061	0.039	0.136	0.997	-0.023
Defective B3GALT6 causes EDSP2 and SEMDJL1	0.179	-0.14	0.412	-0.044	0.316	-0.154	0.025	-0.294
The role of GTSE1 in G2/M progression after G2 checkpoint	0.179	-0.131	0.955	0.013	0.009	0.19	0.883	0.06
Ubiquitin Mediated Degradation of Phosphorylated Cdc25A	0.179	-0.149	0.729	-0.058	0.043	0.12	0.997	-0.029
p53-Independent DNA Damage Response	0.179	-0.149	0.729	-0.058	0.043	0.12	0.997	-0.029
p53-Independent G1/S DNA damage checkpoint	0.179	-0.149	0.729	-0.058	0.043	0.12	0.997	-0.029
Hh mutants abrogate ligand secretion	0.179	-0.136	0.791	-0.052	0.039	0.119	0.997	-0.024
AUF1 (hnRNP D0) binds and destabilizes mRNA	0.179	-0.148	0.749	-0.062	0.034	0.147	0.983	0.02
EPHB-mediated forward signaling	0.179	-0.135	0.151	-0.028	0.447	-0.016	0.044	-0.152
HS-GAG degradation	0.179	-0.222	0.256	-0.194	0.355	-0.125	0.038	-0.346
FBXL7 down-regulates AURKA during mitotic entry and in early mitosis	0.179	-0.141	0.761	-0.037	0.05	0.116	0.997	-0.025
Dectin-1 mediated noncanonical NF-kB signaling	0.179	-0.148	0.898	-0.021	0.043	0.131	0.997	-0.017
Vif-mediated degradation of APOBEC3G	0.179	-0.14	0.729	-0.048	0.046	0.121	0.997	-0.019
Hh mutants are degraded by ERAD	0.179	-0.143	0.748	-0.072	0.046	0.11	0.997	-0.04
GSK3B and BTRC:CUL1-mediated-degradation of NFE2L2	0.181	-0.125	0.772	-0.043	0.046	0.104	0.997	-0.021
Metallothioneins bind metals	0.183	2.408	0.502	1.239	0.007	1.963	0.013	4.371
NIK-->noncanonical NF-kB signaling	0.203	-0.128	0.898	-0.024	0.046	0.116	0.985	-0.012
Degradation of AXIN	0.232	-0.131	0.84	-0.028	0.035	0.134	0.947	0.002
ER-Phagosome pathway	0.233	-0.076	0.854	-0.053	0.046	0.104	0.956	0.038
Regulation of Apoptosis	0.233	-0.131	0.729	-0.059	0.042	0.128	0.956	-0.004
SCF(Skp2)-mediated degradation of p27/p21	0.239	-0.101	0.851	-0.021	0.023	0.119	0.902	0.018
Stabilization of p53	0.255	-0.12	0.845	-0.035	0.046	0.114	0.956	-0.007
Regulation of Complement cascade	0.283	0.276	0.025	-0.325	0.007	-0.46	0.589	-0.24
Respiratory electron transport, ATP synthesis by chemiosmotic coupling, and heat production by uncoupling proteins.	0.357	-0.075	0.902	0	0.012	0.147	0.654	0.084
Complement cascade	0.357	0.237	0.023	-0.339	0.009	-0.396	0.61	-0.21
Striated Muscle Contraction	0.436	0.5	0.004	0.84	0	1.037	0	1.547
Response to metal ions	0.441	1.572	0.777	0.788	0.009	1.389	0.039	2.782
Respiratory electron transport	0.48	-0.061	0.854	-0.031	0.03	0.104	0.717	0.058
Nuclear events mediated by NFE2L2	0.488	-0.092	0.977	-0.003	0.042	0.12	0.83	0.028
Cholesterol biosynthesis	0.488	0.096	0.205	0.099	0.019	0.147	0.014	0.244
Complex I biogenesis	0.488	-0.077	0.758	-0.048	0.05	0.129	0.828	0.052
Orc1 removal from chromatin	0.488	-0.086	0.955	0.01	0.012	0.131	0.594	0.046
Creatine metabolism	0.488	-0.554	0.845	0.496	0.023	1.375	0.679	0.821
Adherens junctions interactions	0.488	-0.157	0.004	-0.335	0.009	-0.433	0.001	-0.598
p53-Dependent G1 DNA Damage Response	0.537	-0.083	0.961	-0.006	0.023	0.127	0.693	0.045
p53-Dependent G1/S DNA damage checkpoint	0.537	-0.083	0.961	-0.006	0.023	0.127	0.693	0.045
G1/S DNA Damage Checkpoints	0.553	-0.08	0.978	-0.003	0.023	0.126	0.683	0.045
Switching of origins to a post-replicative state	0.59	-0.076	0.993	-0.005	0.034	0.108	0.641	0.032
Tie2 Signaling	0.631	0.189	0.662	-0.134	0.038	-0.379	0.612	-0.189
O-glycosylation of TSR domain-containing proteins	0.642	-0.17	0.023	-0.236	0.012	-0.242	0.031	-0.413
Defective B3GALTL causes PpS	0.668	-0.173	0.023	-0.241	0.01	-0.249	0.031	-0.422
SHC1 events in ERBB2 signaling	0.677	0.261	0.787	-0.036	0.046	-0.353	0.722	-0.058
Synthesis of DNA	0.687	-0.053	0.898	0.013	0.016	0.11	0.454	0.058
RUNX2 regulates genes involved in cell migration	0.743	0.119	0.065	-0.296	0.014	-0.356	0.513	-0.238
mRNA Splicing - Major Pathway	0.785	-0.011	0.785	0.056	0.048	0.087	0.61	0.077
Glycolysis	0.82	-0.051	0.094	0.147	0.009	0.239	0.261	0.188
RUNX1 regulates transcription of genes involved in interleukin signaling	0.84	0.137	0.54	-0.242	0.048	-0.466	0.513	-0.329
Molecules associated with elastic fibres	0.842	0.081	0.003	-0.244	0.073	-0.19	0.215	-0.109
Glucose metabolism	0.849	-0.057	0.429	0.065	0.019	0.192	0.316	0.127
Elastic fibre formation	0.855	0.065	0.003	-0.231	0.08	-0.167	0.27	-0.101
Processing of Capped Intron-Containing Pre-mRNA	0.885	-0.01	0.53	0.066	0.031	0.094	0.419	0.086
Selenoamino acid metabolism	0.898	0.089	0.023	-0.159	0.966	-0.036	0.968	0.054
rRNA modification in the nucleus and cytosol	0.917	0.034	0.845	0.024	0.046	0.078	0.215	0.112
Response of EIF2AK4 (GCN2) to amino acid deficiency	0.936	0.019	0.003	-0.172	0.613	-0.055	0.897	-0.036
SUMOylation of DNA replication proteins	0.939	-0.009	0.025	0.139	0.072	0.114	0.23	0.105
RUNX1 regulates transcription of genes involved in BCR signaling	0.948	0.017	0.373	-0.22	0.04	-0.363	0.316	-0.347
L13a-mediated translational silencing of Ceruloplasmin expression	0.964	0.014	0.004	-0.138	0.859	-0.025	0.964	0
Transport of Mature Transcript to Cytoplasm	0.971	-0.019	0.194	0.09	0.046	0.101	0.356	0.081
Peptide chain elongation	0.971	0.015	0.003	-0.161	0.764	-0.038	0.908	-0.023
GTP hydrolysis and joining of the 60S ribosomal subunit	0.973	0.013	0.004	-0.134	0.85	-0.027	0.956	-0.014
Selenocysteine synthesis	0.975	0.014	0.015	-0.139	0.951	-0.019	0.997	-0.005
Viral mRNA Translation	0.983	0.013	0.004	-0.153	0.863	-0.031	0.95	-0.017
Transcriptional activation of p53 responsive genes	0.986	0.039	0.662	0.234	0.046	0.402	0.378	0.441
Transcriptional activation of cell cycle inhibitor p21	0.986	0.039	0.662	0.234	0.046	0.402	0.378	0.441
Response of EIF2AK1 (HRI) to heme deficiency	0.986	-0.012	0.004	-0.362	0.071	-0.214	0.433	-0.225
Eukaryotic Translation Termination	0.986	0.011	0.007	-0.144	0.877	-0.035	0.953	-0.025
Formation of a pool of free 40S subunits	0.987	0.009	0.003	-0.152	0.823	-0.031	0.914	-0.022
Eukaryotic Translation Elongation	0.987	0.002	0.003	-0.157	0.686	-0.034	0.842	-0.032
Eukaryotic Translation Initiation	0.993	0.008	0.003	-0.135	0.88	-0.023	0.947	-0.005
Cap-dependent Translation Initiation	0.993	0.008	0.003	-0.135	0.88	-0.023	0.947	-0.005
DNA strand elongation	0.993	0.017	0.514	0.084	0.023	0.144	0.211	0.161
Cell-cell junction organization	0.998	0.015	0.273	-0.173	0.023	-0.292	0.186	-0.264
Nonsense Mediated Decay (NMD) independent of the Exon Junction Complex (EJC)	0.999	-0.003	0.008	-0.147	0.892	-0.035	0.941	-0.024
Q-value = FDR-adjusted p-value; LFC = log2 fold change
